# Supplementary material for: The critical node detection problem in hypergraphs using weighted node degree centrality
Source: PeerJ Comput Sci. 2023 May 3;9:e1351. doi: 10.7717/peerj-cs.1351 (PMC10280579; doi:10.7717/peerj-cs.1351)
Supplement: Supplemental Information 1 — Each row contains hyperedges representing committees, with each node representing senators and labeled with integers. These were derived from Congressional data compiled by Charles Stewart and Jonathan Woon. [file peerj-cs-09-1351-s001.txt]

1,2,3,4,5,6,7,8,9,10,11,12,13,14,15,16,17,18
1,5,9,14,15,19,20,21,22,23,24,25,26,27,28,29,30,31,32,33,34,35,36,37,38,39,40,41,42
19,43,44,45,46,47,48,49,50,51,52,53,54,55,56,57,58,59,60,61,62
23,30,34,36,38,39,41,49,61,63,64,65,66,67,68,69,70,71,72
6,18,21,22,23,26,30,36,37,38,39,40,44,57,63,64,65,68,73,74,75
20,21,33,40,42,44,51,56,57,62,66,67,75,76,77,78,79,80,81,82,83,84
6,16,22,25,32,35,36,37,47,49,57,69,71,76,84,85,86,87,88,89,90
8,26,28,50,52,54,59,60,61,68,91,92,93,94,95,96,97
2,3,6,7,8,12,18,63,72,77,78,79,81,82,85,89,91,92,95,97,98
10,11,13,17,51,62,64,65,66,73,74,83,88,90,91,94,99,100,101,102
2,14,23,33,43,45,48,52,55,56,71,72,80,86
1,4,18,24,29,31,35,46,53,55,70,73,74,83,93,96,98,100
5,27,46,47,53,58,65,73,75,87,93,94,97,98,99,101,102
12,13,14,15,19,20,24,31,32,33,54,65,76,88,91,99
4,5,17,25,26,29,39,41,42,43,45,52,60,62,66,70,71,83,87,89,94,95
7,24,35,50,53,69,77,86,90,92,96,102
2,10,16,18,22,28,29,35,42,48,49,50,55,56,79,83,84,85,96,97,102
8,9,11,22,24,33,34,40,48,50,54,66,67,81,89,93,95
7,15,16,27,33,59,67
7,14,20,24,28,32,36,37,40,56,69,73,80,86,87,90,101
24,32,33,91,99
24,32,33,76,88
16,41,46,47,51,67,71,72,80
12,76,92,96
1,2,4,5,6,7,8,9,11,12,13,14,15,16,17,18,38,54,103,104
1,5,9,14,15,19,20,21,22,25,26,27,28,29,30,32,33,35,36,38,39,40,41,42,71,75,102,104,105
19,43,44,45,46,47,48,51,52,53,54,55,56,57,58,59,60,62,67,103,106,107
30,34,36,38,39,41,61,64,65,66,68,69,70,71,105,107,108,109
6,18,21,22,26,30,36,37,38,39,40,41,44,57,64,65,68,73,74,75,108,109,110,111,112
20,21,33,40,42,44,56,57,62,66,67,76,77,79,80,82,83,109,110,111,112,113
4,16,22,25,32,36,37,42,47,69,76,80,85,86,87,90,102,108,114,115
8,15,26,28,39,50,52,54,59,60,61,68,71,91,95,106,112,114
2,6,8,12,18,34,37,38,50,57,70,72,77,79,82,83,85,90,91,95,96,98
10,11,13,17,31,51,64,65,66,74,99,100,101,108,110,113,114,116
2,14,18,33,36,43,45,48,52,55,56,59,72,74,80,86,116
1,4,10,18,29,31,35,46,53,73,74,96,98,100,111,115,116,117
5,27,40,46,58,61,65,73,75,87,99,101,102,109,111,113,117
12,13,14,15,19,20,31,32,33,37,54,57,65,76,91,99,103
4,5,17,25,26,39,41,42,43,45,52,54,60,62,66,71,83,87,109,110
16,30,35,50,53,69,74,77,80,86,87,90,96,102
2,10,16,18,22,28,29,42,48,54,55,70,79,83,85,96,102,103,105,112,116
49,118,119,120,121,122,123,124,125,126,127,128,129,130,131,132,133
15,16,27,59,67,80
6,17,20,28,36,37,40,56,69,73,80,86,87,90,98,101,114
14,32,33,54,91,99
14,20,32,33,54,76
16,41,46,47,51,64,71,72,103,108
7,12,57,57,76
1,5,6,7,8,9,11,13,14,15,16,17,18,38,103,134,135,136
1,5,14,15,16,19,20,21,25,26,27,28,29,30,33,35,36,39,40,42,61,62,68,71,75,80,104,105
19,45,46,47,48,51,52,53,54,56,58,59,60,103,106,110,134,137
34,38,41,61,64,65,66,67,68,70,71,105,108,136,138,139,140,141
6,10,18,21,26,30,36,37,38,39,40,64,68,75,108,109,110,111,112,136,142,143
20,21,33,40,42,56,57,62,66,67,76,77,79,80,109,110,111,112,113,144
16,25,36,37,40,42,47,50,76,80,86,90,104,108,112,114,115,135,136,142
8,26,28,39,50,52,54,59,60,68,91,95,106,112,114,138,145,146
6,8,9,18,34,37,38,41,50,57,67,70,72,77,79,90,91,95,98,102
10,11,13,17,31,51,64,65,66,87,100,108,109,113,114,140,142,144
14,33,33,35,36,37,45,48,52,59,71,72,72,86,116,137,143,144,147,148
1,10,18,29,31,35,46,53,98,100,111,113,115,116,117,143,146,148
5,15,27,30,46,47,54,58,65,75,87,102,109,117,139,141,145,147
13,14,15,19,20,31,33,37,54,57,62,65,76,91,103,148
5,17,25,39,42,45,52,54,60,61,66,71,87,109,110,135,137,139
16,30,35,50,53,77,86,87,90,102,104,145
10,16,18,28,29,42,48,54,70,79,102,103,105,112,139,140,141,147
8,9,11,26,45,48,50,51,58,66,67,95,98,105,106,115,117,134,138
6,28,30,59,134,146
6,20,28,36,40,56,80,86,87,90,98,104,106,114
14,31,33,54,91
14,15,20,54,76
41,46,47,51,64,71,72,108,144,146
7,37,57,76
1,5,6,7,8,9,11,13,14,15,16,17,18,103,134,136,149,150,151
1,5,14,15,16,19,20,21,26,27,28,29,30,31,33,35,36,39,40,42,62,71,75,80,104,105,115,143
19,45,46,47,51,52,53,54,56,59,103,106,110,134,135,137,138,141,145,146
37,38,41,64,65,66,67,71,103,105,108,136,138,139,140,141,152,153,154,155,156
6,10,18,21,26,30,36,37,38,39,40,64,68,75,108,109,110,111,112,136,142,143
20,21,33,40,42,56,57,62,66,67,77,79,80,109,110,111,112,113,137,144
16,36,37,40,42,47,50,80,86,90,104,112,114,135,136,142,149,150,152,155
8,26,28,39,50,52,54,59,62,68,71,91,95,106,112,114,151,153,157
6,8,9,17,18,37,38,41,50,51,57,67,72,77,79,90,91,95,98,102,116
10,11,13,17,64,65,66,68,87,100,108,109,113,114,140,142,144,148,157
14,33,35,36,45,52,72,75,86,116,137,143,147,148,151,156
1,10,18,29,31,35,46,53,59,98,100,111,113,115,117,146,148,154
5,27,30,46,47,65,75,87,102,109,117,139,140,141,144,145,146,147
13,14,15,19,20,31,33,37,54,57,62,65,91,103,148,154
5,17,39,42,45,52,66,71,87,110,111,135,137,139,149,151,153,156
16,30,35,50,53,77,86,87,90,102,104,145
10,16,18,28,29,42,62,67,79,102,103,105,112,139,140,141,147,150,152,155
8,9,11,26,41,45,50,51,66,67,95,98,105,106,115,117,134,138
6,28,59,134,143,151
6,20,28,36,40,56,80,86,87,90,98,104,106,114
14,15,33,65,91
14,15,20,31,37
41,46,47,51,64,71,72,108,144,146
7,28,37,57
1,5,6,7,8,11,13,14,15,87,114,134,138,145,149,150,153,158,159,160,161
1,5,14,15,16,19,20,21,27,28,29,30,31,33,35,36,39,42,62,71,75,80,104,105,117,135,136,141,143
19,45,46,47,52,53,54,56,59,86,103,106,134,135,137,138,141,145,146,147,152,160,161,162,163
38,64,65,71,86,103,105,136,138,139,140,141,152,153,154,155,158,159,164,165,166
6,10,18,19,21,30,36,37,38,39,64,75,109,110,112,136,138,140,142,159,162,165,167
20,21,33,42,56,57,62,66,68,77,79,80,110,112,137,142,144,149,156,162,163,166,168
16,31,36,37,42,47,50,80,86,90,104,105,112,114,115,135,136,140,142,154,155,164,169
8,28,35,39,50,52,54,59,68,104,106,112,151,153,157,164,165,167,170
6,7,8,18,37,38,47,50,57,66,77,79,90,98,102,102,110,114,115,116,148,150
10,11,13,64,65,66,68,77,87,100,109,114,139,140,142,144,148,157,162,168
14,33,36,45,52,71,75,86,116,137,143,147,148,149,151,161,163,164
1,10,15,18,29,31,35,46,53,98,100,115,117,143,144,146,154,156,169
5,27,30,39,46,47,54,65,75,87,102,109,117,134,139,141,145,146,147,156,167
7,13,14,15,19,20,31,33,37,54,57,62,65,79,103,143,148,154,161
5,39,42,45,52,66,71,87,110,135,137,139,149,153,156,163,166,168,169
16,30,35,50,53,77,86,87,90,102,104,145,158,160
10,16,28,29,42,79,102,103,105,112,139,140,142,145,147,149,150,155,159,163,164,166
11,27,31,45,50,77,98,105,106,112,115,116,117,134,143,155,156
28,86,114,134,150,151
6,20,28,36,56,80,86,87,90,98,104,106,114,136,169
14,33,65,154,161
14,20,31,103,161
46,47,64,71,141,144,146,148,153,157,165
7,7,7,28,28,28,37,37,37,57,57,57
1,5,6,7,8,11,14,15,18,134,149,150,153,158,159,160,161,171,172,173,174
1,5,14,15,16,19,20,21,27,28,29,30,31,33,35,36,39,42,62,71,75,80,104,105,117,135,136,143,144
19,45,46,52,54,56,86,106,134,138,141,146,147,155,160,161,162,166,167,171,173,174,175,176,177
64,65,71,103,105,136,138,139,140,141,152,153,154,155,157,158,159,164,165,174,178
6,10,18,19,21,30,36,37,42,64,75,112,136,138,139,146,152,153,159,162,165,166,176
20,21,26,33,42,56,57,62,66,68,77,79,80,110,112,142,144,149,162,166,168,169,178
16,31,36,37,42,47,50,80,86,104,112,114,115,135,136,142,152,154,155,169,173,179,180
8,28,39,50,52,54,68,106,112,114,138,151,153,157,164,167,170,176,180
6,7,8,18,37,47,50,57,66,77,79,98,103,109,110,114,115,142,150,152,170
10,11,64,65,66,68,77,100,139,140,144,151,157,162,165,168,172,178,179
26,33,35,45,52,71,86,105,143,147,149,151,161,164,172,177,178
1,10,16,18,29,31,35,46,98,100,115,117,143,146,154,156,171,175,176
5,27,30,39,46,47,54,65,75,109,117,134,139,141,146,156,166,167,170,175,179
7,14,15,19,20,31,33,37,57,62,65,79,103,109,142,143,154,161,171
5,39,42,45,52,66,71,110,135,139,149,153,155,156,166,168,169,172,177
16,30,35,50,62,77,86,104,152,158,160,166,170,175,180
10,16,28,29,33,79,98,103,105,112,139,142,147,149,150,155,159,164,170,173,174
27,31,39,45,54,57,77,98,110,112,117,134,140,143,155,156,171
28,86,114,134,150,151
6,20,28,36,56,80,86,98,104,106,114,136,142,169,180
14,33,57,65,154
14,20,142,161,171
46,47,64,71,141,144,146,147,178,179
7,15,28,109
1,5,6,8,11,14,15,18,103,114,134,150,153,159,160,161,171,172,173,181
1,5,14,15,16,19,20,27,28,29,30,31,33,35,36,39,42,62,71,75,80,105,117,135,136,138,143,144
19,45,46,52,54,56,86,106,134,141,146,147,155,160,161,162,166,167,171,173,174,175,176,182
64,65,71,103,105,136,138,139,140,141,152,153,154,155,159,164,165,174,178,183,184
6,10,18,19,30,36,64,75,112,136,138,139,146,152,153,159,162,165,166,175,176,179,184
20,26,33,42,56,57,62,66,68,77,80,110,142,160,162,166,168,169,177,178,185,186
16,31,36,42,47,80,86,112,114,135,136,142,152,165,168,169,173,179,180,181,183,184,187
8,26,39,52,54,68,106,151,157,164,167,170,180,182,185,186,188,189
6,8,18,47,57,66,77,98,103,109,110,112,114,115,142,150,152,153,154,170
10,11,64,65,66,68,100,140,151,157,162,168,172,178,179,180,183,189
26,33,36,45,52,54,71,86,147,151,157,161,164,172,177,190
1,10,18,29,31,35,46,98,100,115,117,143,144,146,154,175,176,190
5,27,30,46,47,65,75,98,109,117,134,139,141,146,166,167,170,179,187,188
14,15,19,20,31,33,57,62,65,71,103,109,140,143,154,160,161,171
5,39,42,45,52,66,110,135,139,155,168,169,172,176,177,182,186,188
16,30,35,62,77,86,166,170,175,181,182,187,188,189
10,16,29,42,103,105,112,142,147,150,155,162,164,167,170,173,174,179,181,183,185
10,27,31,39,45,54,57,77,98,110,112,117,134,140,155,165,171
86,114,134,136,151,177,181
6,20,36,56,80,86,114,136,142,153,169,180,187,190
14,33,57,65,154
14,20,57,161,171
46,47,64,71,141,144,146,176,178,185
15,28,109,143
1,5,6,8,11,14,15,18,134,150,153,159,160,171,172,175,181,182,191,192,193
1,5,14,15,16,19,20,26,27,29,30,31,33,35,36,39,62,71,75,80,105,135,136,138,141,143,144,160,179
19,45,46,52,54,56,86,106,141,146,147,155,160,162,166,167,171,174,175,176,177,182,183,194,195,196,197
65,71,86,105,136,138,139,140,141,152,153,154,155,164,174,178,183,184,191,192,196,198
6,10,18,19,26,30,36,75,112,138,139,146,152,153,159,162,166,175,176,184,199,200,201
20,26,33,56,57,62,66,68,77,80,110,142,162,164,166,169,177,178,182,185,186,193,195,197
16,36,47,80,86,112,114,135,136,142,146,150,152,169,180,181,183,184,185,187,196,198,200,202
8,16,26,39,52,54,68,106,114,151,164,167,179,186,188,193,199,200,201,202
6,8,18,47,57,66,77,98,110,112,114,115,134,142,150,152,153,154,159,166,169,178,181
10,11,65,66,68,100,140,151,162,172,178,180,184,185,186,188,189,192,194,196,199,202
33,36,45,52,54,86,135,147,151,164,172,177,178,189,190,195,198
1,10,18,29,31,35,46,98,100,115,143,144,146,154,175,176,190,199,201
5,27,30,46,47,65,75,98,134,138,139,141,167,179,180,187,188,189,190,191,200
14,15,19,20,28,30,31,33,57,62,65,71,140,143,154,160,166,171,177,179
5,39,45,52,66,110,135,139,155,169,172,174,177,182,186,188,196,198,199
16,30,35,62,77,86,166,175,187,188,189,191,194,197,198,200
16,29,35,105,112,142,147,150,155,162,164,167,172,174,181,183,186,192,195,196,201
10,27,31,39,45,54,77,98,110,112,140,155,162,171,187,201
68,114,134,136,176,177,181,188
6,20,36,56,80,86,114,136,142,169,180,187,190,202
31,33,65,71,154
20,30,31,71,171
46,47,71,144,154,178,185,192,193,194
15,28,57,115,143
1,5,6,8,11,14,15,18,134,150,159,160,171,176,182,191,192,193,203,204,205
1,5,14,15,19,20,26,27,29,30,31,35,39,62,71,75,80,105,118,135,136,141,143,144,147,151,160,177,179,180,198
19,45,46,52,56,86,106,141,146,147,155,160,162,171,175,182,183,186,187,194,195,197,206,207,208,209,210,211
29,62,65,71,75,86,105,136,141,152,153,154,155,183,184,185,186,191,196,198,203,205,212,213
6,10,18,19,30,75,112,139,146,152,153,159,162,166,175,176,179,184,199,200,201,212,213
20,26,62,66,68,77,80,110,144,162,166,169,177,182,183,185,186,188,193,195,197,205,208,211,212,214
47,56,71,80,112,135,136,144,146,150,152,155,159,169,180,184,187,196,198,200,202,206,215,216
8,26,35,39,68,106,118,151,153,164,179,186,193,199,200,201,202,204,213,214
6,8,18,47,66,77,98,110,112,115,134,139,150,152,153,154,159,162,164,166,169,176,181,184
10,11,65,66,68,106,184,185,188,192,194,196,197,199,202,204,215,216,217
45,52,56,71,86,135,147,151,164,166,175,177,190,195,198,203,209,210
1,10,18,29,31,35,98,112,115,118,143,146,154,175,176,190,193,199,201,217,218
5,27,30,46,47,56,65,75,98,134,139,141,179,180,187,188,190,191,192,200,203,207,213,218
14,15,19,20,30,31,62,65,71,134,143,154,160,166,171,177,179,212,214
5,39,45,52,66,110,135,139,155,169,177,182,186,188,197,199,207,215,216
30,77,86,118,118,175,187,188,191,194,197,198,200,205,208,209
29,35,98,105,112,118,144,147,150,155,162,171,175,183,192,195,196,201,203,204,206,211
10,27,31,39,77,98,110,112,155,162,171,187,190,201,216
68,134,177,188,191,216
6,20,56,80,86,136,153,169,180,190,198,202,205,214
14,65,71,143,154
30,71,154,171,214
6,8,18,77,98
46,47,71,144,154,185,192,193,194,216
15,28,115,143
1,5,6,8,11,14,15,18,134,159,160,171,182,191,192,193,203,204,205,219,220
1,5,14,15,20,26,27,29,30,31,58,62,105,135,136,141,143,147,160,175,177,179,180,191,198,221,222,223,224,225
45,52,56,86,106,141,146,147,160,171,175,176,186,194,195,197,204,206,207,208,215,226,227,228,229,230
29,86,105,136,141,153,154,184,185,186,191,196,197,198,203,205,207,212,213,221,223,231
6,18,30,112,139,146,153,159,162,166,175,176,182,199,200,201,208,212,213,225,229,230,231,232
20,26,62,66,68,77,110,162,166,169,177,182,185,188,193,195,197,208,212,214,219,222,230,231,233,234
47,58,112,135,136,159,169,180,187,196,200,202,206,215,216,218,224,226,229,232,234,235,236
8,26,68,106,146,153,164,179,186,199,200,201,202,204,205,213,214,219
6,8,18,47,66,77,98,110,112,115,134,153,154,159,162,164,166,169,176,182,184,187,190,199
11,66,68,106,143,184,185,188,192,194,196,199,202,214,215,216,232,233,235
45,52,56,86,135,147,164,166,177,190,195,198,208,223,228,229,236,237
1,18,29,31,98,115,143,146,154,175,176,190,193,201,218,227,232,235
5,27,30,47,56,98,134,139,179,180,187,188,192,200,201,203,207,213,218,221,227,236
1,14,15,20,30,31,62,105,134,143,154,160,171,177,179,212,214,222
5,45,52,66,110,135,139,169,177,186,199,207,215,216,223,228,230,233,236
30,77,86,187,188,191,194,197,198,200,205,208,219,223,228
29,98,105,112,147,162,171,175,192,195,196,201,203,204,206,221,223,225,226,227,230,234
6,27,31,58,77,110,112,162,171,187,206,212,216,222,233
68,134,177,188,191,216
6,20,56,86,136,153,169,180,198,202,205,214,218,220
1,14,143,154,179
30,154,171,179,214
6,8,18,77,98
47,58,185,192,193,194,200,212,231,235
15,28,115,143
1,5,8,14,15,18,134,159,171,182,191,192,192,193,203,204,205,219,224,238,239,240,241
1,5,14,15,26,27,30,31,58,105,135,136,141,143,147,175,177,179,180,205,206,208,213,215,221,222,223,224,232,242
45,56,106,141,146,162,171,175,186,195,197,204,206,207,215,226,227,230,235,238,243,244,245,246,247,248
105,136,141,153,154,184,186,190,191,196,198,205,207,212,213,221,223,226,231,234,239,249
18,30,112,139,146,153,159,162,175,197,200,201,212,213,225,229,230,231,232,244,245,250
26,58,66,68,77,162,169,177,182,193,195,197,208,212,222,225,227,230,233,234,240,241,246,248,251,252,253,254,255,256,256
112,135,136,159,169,179,180,200,202,206,216,218,224,226,229,232,234,235,250,251,252,255,257
8,26,68,106,146,146,153,164,186,197,199,200,201,202,204,213,214,219,243,246,253,254
8,18,66,77,98,112,134,139,153,154,159,162,164,169,176,182,184,187,188,191,192,199,203,212,229,231
56,66,68,143,184,192,196,199,202,214,215,216,225,232,233,236,244,253,257,258
45,56,135,139,164,177,190,195,198,208,229,230,236,237,239,250
1,18,31,98,143,146,154,175,176,193,201,218,227,232,235,243,248,257
5,27,30,98,134,139,179,180,187,188,192,200,201,203,207,213,221,236,249,250,255,258
1,14,15,30,31,105,134,143,154,171,177,179,193,212,214,222,241,245,248
5,45,66,135,139,169,177,186,199,207,215,216,225,233,236,239,240,246,253,254,255,256
30,77,187,188,191,198,200,205,208,219,223,227,234,243
98,112,147,162,192,195,196,201,204,221,226,227,230,234,238,241,248,249,255,257,259
27,31,45,58,77,112,147,171,187,190,206,212,216,233,245,252
68,134,177,188,191,216
56,136,153,169,180,198,202,208,214,218,224,239,246,251
1,134,143,154,247
134,154,171,212,214
8,18,77,98,112,159
58,177,192,193,197,200,212,231,235,252,258
15,28,143,176
1,14,15,18,134,159,182,191,192,193,203,204,219,224,238,239,260,261,262,263
1,14,15,27,30,31,105,141,143,147,175,179,180,198,213,214,215,221,222,223,224,232,242,250,251,258,264,265,266,267
56,106,141,146,162,175,195,197,204,215,226,227,230,235,238,243,244,245,246,248,252,261,262,268,269,270
105,141,153,154,184,186,191,196,198,212,213,221,223,231,234,238,239,249,255,263,268,269
18,30,112,139,146,153,159,175,196,197,200,201,212,213,225,229,230,231,244,245,250,260
162,169,182,193,195,197,214,222,225,226,227,230,233,234,246,248,251,253,254,267,270,271,272,273
112,159,169,179,180,200,202,216,218,224,226,229,235,243,245,249,252,257,264,265,267,273
68,106,153,164,186,197,199,200,201,202,204,213,219,246,253,254,264,269,270
18,58,98,112,134,139,153,154,159,162,164,169,176,182,184,187,188,191,192,199,203,212,229,231,234,255
68,184,188,196,199,202,214,215,216,225,232,233,236,244,253,257,258,260,273
56,139,164,195,198,225,229,230,236,239,250,261,263,266,271,274
1,18,31,98,143,146,154,175,176,186,193,201,218,227,232,235,248,257,260,262
27,30,98,134,139,147,179,180,187,188,192,200,201,203,218,221,236,249,250,255,258,265
1,14,15,31,105,134,143,154,179,193,197,212,214,222,242,245,248,264
139,169,186,199,215,216,230,232,233,236,239,243,246,253,254,255,261,271,273
30,188,191,198,200,219,223,226,227,234,243,262,265,269,270
98,147,162,192,195,196,201,204,221,227,234,238,244,249,255,257,260,262,263,268
27,31,58,112,147,187,212,216,233,243,245,247,252,266,268
68,134,188,216,232,251
56,153,169,180,198,202,214,218,224,239,251,266,272
1,1,105,134,134,154,193,247,247,264
105,134,134,154,193,197,214,214,247,264
18,98,112,153,159
58,192,193,235,248,252,263,265,268,271
15,28,143,176
1,14,15,18,134,146,159,182,191,192,193,203,204,219,224,238,239,260,261,267,275,276
1,14,15,30,31,105,141,143,147,175,179,180,198,213,214,215,222,223,224,226,232,233,242,250,251,258,264,266,267,275,277
56,106,141,146,162,175,195,197,204,215,227,238,243,244,245,246,248,249,252,260,261,262,263,268,269,270,271,276
105,141,153,184,191,196,198,212,231,234,238,239,249,251,255,262,263,268,269,275,277,278
18,30,112,139,146,153,159,175,196,200,201,212,213,219,225,231,244,245,260,273,275,276,277,279
106,162,169,182,193,197,214,222,225,227,234,235,246,248,250,251,253,254,264,270,271,272,273,278,280,281,282
112,146,159,169,179,180,200,202,216,218,224,226,229,235,243,245,252,257,265,267,273,276,278,280
106,146,164,197,199,200,201,202,204,213,219,223,246,253,254,261,264,269,270,279,280
1,14,15,31,105,105,134,143,154,179,193,197,212,214,222,245,246,248,264,278
18,98,112,134,139,153,159,162,164,169,176,182,184,187,188,191,192,195,199,203,212,229,231,234,255,265
184,188,196,199,202,213,214,215,216,225,229,232,233,236,244,253,257,258,273,274,282
56,139,164,195,198,224,225,229,236,239,266,267,271,279,281
1,18,31,98,143,153,175,176,193,201,218,227,232,235,243,248,257,262,263,277
30,98,134,139,147,179,180,187,188,192,200,201,203,218,236,244,249,250,255,258,265,281,282
106,139,169,199,215,216,232,233,236,239,243,253,254,255,261,277,280,282
30,188,191,198,200,219,223,226,227,234,243,262,265,269,270
98,147,162,187,192,196,201,204,227,233,238,246,249,255,257,262,278
31,112,141,147,176,187,212,216,226,233,245,247,252,266,268,279
134,188,215,216,232,251
56,153,169,180,198,202,214,218,224,239,251,266,267,272,278
193,229,235,248,252,263,265,268,271,281
18,98,112,153,159
15,143,154,176
