# Supplementary material for: The critical node detection problem in hypergraphs using weighted node degree centrality
Source: PeerJ Comput Sci. 2023 May 3;9:e1351. doi: 10.7717/peerj-cs.1351 (PMC10280579; doi:10.7717/peerj-cs.1351)
Supplement: Supplemental Information 2 — Each row contains hyperedges representing committees, with each node representing house members and labeled with integers. These were derived from Congressional data compiled by Charles Stewart and Jonathan Woon. [file peerj-cs-09-1351-s002.txt]

1,2,3,4,5,6,7,8,9,10,11,12,13,14,15,16,17,18,19,20,21,22,23,24,25,26,27,28,29,30,31,32,33,34,35,36,37,38,39,40,41,42,43,44,45,46,47,48,49,50,51,52,53
54,55,56,57,58,59,60,61,62,63,64,65,66,67,68,69,70,71,72,73,74,75,76,77,78,79,80,81,82,83,84,85,86,87,88,89,90,91,92,93,94,95,96,97,98,99,100,101,102,103,104,105,106,107,108,109,110,111,112,113
23,47,53,114,115,116,117,118,119,120,121,122,123,124,125,126,127,128,129,130,131,132,133,134,135,136,137,138,139,140,141,142,143,144,145,146,147,148,149,150,151,152,153,154,155,156,157,158,159,160,161,162,163,164,165,166,167
16,37,146,168,169,170,171,172,173,174,175,176,177,178,179,180,181,182,183,184,185,186,187,188,189,190,191,192,193,194,195,196,197,198,199,200,201,202,203,204,205,206,207,208,209,210,211,212,213,214,215
5,7,22,35,52,64,72,76,102,111,123,132,150,173,180,209,216,217,218,219,220,221,222,223,224,225,226,227,228,229,230,231,232,233,234,235,236,237,238,239,240,241,242,243,244
116,159,245,246,247,248,249,250,251,252,253,254
25,30,36,38,50,142,160,194,198,213,217,231,238,244,254,255,256,257,258,259,260,261,262,263,264,265,266,267,268,269,270,271,272,273,274,275,276,277,278,279,280,281,282,283
51,221,222,233,252,284,285,286,287,288,289,290,291,292,293,294,295,296,297,298,299,300,301,302,303,304,305,306,307,308,309,310,311,312,313,314,315,316,317,318,319,320,321,322
24,124,172,184,185,190,195,196,199,201,219,230,235,253,254,259,261,262,264,267,275,276,305,323,324,325,326,327,328,329,330,331,332,333,334,335,336,337,338,339,340,341,342,343,344
4,14,15,26,48,123,140,154,158,165,169,176,183,186,188,202,204,206,215,234,237,244,260,262,270,285,289,290,299,303,307,314,325,340,345,346,347,348,349,350,351,352,353,354,355
3,28,36,38,68,95,217,226,256,288,298,324,356,357,358,359,360,361,362
6,42,45,117,139,172,173,192,197,219,221,236,240,265,268,269,290,296,303,308,333,335,339,345,350,363,364,365,366,367,368,369,370,371,372
21,41,44,46,51,108,110,118,125,126,127,128,133,135,140,146,151,153,155,159,160,161,163,164,184,213,214,263,265,270,291,298,300,302,304,309,327,331,332,343,365,371,373,374,375,376,377,378
10,15,16,21,32,35,40,43,44,47,50,104,129,134,142,152,157,171,179,188,193,203,204,219,231,257,258,271,272,274,275,286,287,294,301,324,339,377,379,380,381,382,383,384,385
27,92,117,124,159,174,190,192,200,248,256,261,277,305,327,332,334,337,347,374,377,386,387,388
29,39,145,161,220,224,229,232,239,248,274,277,281,282,283,328,329,330,331,341,346,347,348,349,352,353,354,362,366,367,373,374,375,378,379,380,381,382,383,386,388,389,390,391,392,393,394,395,396,397,398,399,400,401,402,403,404,405,406,407,408,409,410,411,412
218,223,228,246,356,358,413,414,415,416,417,418,419
2,6,8,18,20,31,52,120,121,131,132,137,143,144,145,167,181,182,186,195,205,207,210,241,244,253,266,268,269,279,280,293,296,313,326,344,346,350,351,362,369,376,382,384,387,388,391,392,395,396,397,400,403,406,409,411,412,420
12,17,19,33,34,43,46,56,119,122,128,130,135,141,157,158,163,166,170,176,177,178,187,189,191,194,203,205,208,212,273,292,307,338,342,345,352,355,364,372,385,394,398,402,407,408
77,81,111,154,177,243,247,261,329,350,359,419,421,422
9,13,25,27,49,53,115,129,136,138,147,148,162,175,178,185,200,207,211,214,295,297,306,311,316,333,336,337,348,366,390,393,399,401,405,410
34,225,226,227,242,243,245,247,249,250,251,357,359,360,421,422,423,424,425,426,427,428,429,430,431,432,433,434,435,436,437,438,439,440,441,442,443,444,445
6,33,63,65,71,75,77,93,96,130,152,156,199,265,294,326,370,374,396
423,424,425,437,438
58,159,177,227,237,245,278,292,323,372
29,35,58,123,248,288,323,324,362,416,418,420,439
216,361,414,446,447
448
1,2,3,7,8,10,14,15,16,17,18,19,22,23,24,25,26,27,28,29,30,33,35,36,38,39,40,42,44,45,46,47,48,49,52,53,89,203,322,384,449,450,451,452,453,454,455,456,457,458
41,43,57,58,59,60,61,62,63,64,65,66,67,68,70,71,72,73,74,75,77,78,79,80,82,83,84,91,92,93,94,95,96,97,98,99,100,101,102,104,105,106,107,109,110,111,112,113,208,238,459,460,461,462,463,464,465,466
49,53,85,87,115,116,117,119,122,123,125,127,129,131,132,133,134,136,138,141,142,143,144,145,147,148,149,150,151,152,153,156,157,159,160,162,163,164,165,166,167,251,283,450,455,467,468,469,470,471,472,473,474,475,476
24,48,168,170,171,172,173,174,175,176,177,178,180,183,185,187,188,189,190,191,192,193,196,197,198,199,201,203,209,211,213,214,215,327,344,467,477,478,479,480,481,482,483,484,485,486,487,488,489,490,491,492,493
7,22,35,37,46,52,64,72,88,90,102,111,132,150,180,187,209,223,224,225,229,230,231,234,236,238,239,240,241,242,243,244,249,281,282,420,448,465,494,495,496,497,498,499,500
30,36,50,160,166,198,205,208,213,217,231,244,254,256,257,259,260,261,262,264,265,266,267,268,269,270,271,276,277,279,282,283,321,338,405,436,458,459,501,502,503,504,505,506,507
140,146,184,186,194,221,228,237,252,267,284,285,287,289,291,292,293,294,296,298,299,300,302,305,308,309,310,311,312,313,314,315,316,317,318,319,320,321,322,376,505,508,509,510,511,512,513,514,515,516,517
3,19,24,86,190,196,199,201,214,219,230,253,254,259,262,264,267,275,276,305,323,324,325,326,327,330,332,334,335,336,337,338,339,340,342,344,398,408,433,442,458,486,492,495,518,519,520,521
14,15,23,26,86,90,123,133,165,174,183,188,215,220,223,234,248,260,270,285,289,299,314,319,325,334,337,340,347,349,350,352,353,354,387,409,435,470,482,484,486,496,498,503,504,506,519,522,523,524,525,526,527,528,529
28,38,66,68,89,251,324,343,360,362,412,481
42,45,84,117,162,172,173,178,192,197,219,221,236,240,241,265,268,269,296,308,335,339,345,350,367,369,370,371,451,480,483,487,518,526,530,531
10,16,35,40,44,47,50,125,127,134,142,152,157,159,163,171,193,217,257,271,275,287,291,294,300,302,324,339,377,378,379,380,382,383,384,449,453,468,471,472,474,476,478,479,485,496,497,517,532,533,534
29,39,133,145,151,164,203,211,220,224,229,239,248,261,277,281,328,329,330,346,347,348,349,352,353,354,367,371,373,374,377,378,379,380,382,383,388,389,392,393,394,396,398,399,400,401,402,403,404,405,406,408,409,410,412,435,452,456,473,477,490,512,523,525,527,528,529,535,536,537,538
206,207,218,343,356,385,413,415,416,417,418,419,539
2,8,18,88,131,143,144,145,153,167,228,253,266,279,293,313,332,346,350,369,384,387,388,392,396,400,403,406,412,420,448,454,469,473,475,488,494,499,500,501,502,520,522,524,530,531,532,535,536,537,540,541
17,19,46,87,119,122,141,157,163,166,167,170,176,177,178,189,191,248,268,292,338,342,352,394,399,402,457,458,469,471,472,476,479,484,489,490,491,493,494,495,503,506,507,518,520,527,533,535,537,538,541
77,111,243,247,261,329,350,359,419,422
15,25,27,53,115,129,136,138,147,148,162,175,178,185,211,311,312,316,336,348,393,399,401,405,410,453,477,478,481,483,486,488,526,528,540
34,37,205,225,226,242,243,245,247,249,250,351,355,357,359,360,362,372,407,422,424,426,427,428,429,430,431,433,437,438,440,442,443,444,534,542,543,544,545
33,63,65,71,75,77,93,96,143,152,156,197,213,294,294,326,374,404,419
28,66,89,481
28,68,251,481
360,424,426,437,438
39,58,159,177,183,193,245,323,342,410,468,519
101,216,278,361,414
546,547
2,7,14,15,16,17,18,19,22,23,25,27,32,33,36,38,39,40,42,44,45,46,47,48,49,52,53,449,450,451,454,455,456,457,547,548,549,550,551,552,553,554,555,556,557,558,559,560,561,562
41,43,57,58,59,61,63,64,65,66,67,68,72,74,75,76,77,78,79,80,82,84,85,86,88,89,90,91,93,94,95,96,97,98,99,100,101,102,106,107,109,110,111,112,113,136,160,208,238,396,452,460,461,462,463,465,466,473,535,563,564
24,49,53,116,119,122,123,125,127,129,133,134,138,141,142,143,144,147,148,149,150,151,152,153,157,159,162,164,165,166,167,283,450,455,467,468,469,470,471,476,480,501,546,557,565,566,567,568,569,570,571,572,573,574,575,576,577,578,579,580,581,582
24,48,80,168,170,171,172,173,174,175,176,178,183,185,187,188,189,192,193,196,197,198,199,203,209,211,213,214,215,327,342,344,454,467,471,479,481,482,483,486,489,490,491,492,493,502,527,546,556,566,575,576,583,584,585,586,587,588,589,590,591,592,593,594,595,596
17,18,22,25,37,46,52,72,76,111,123,150,187,223,229,231,234,236,238,239,240,242,243,244,247,281,282,359,465,466,469,482,491,496,497,498,499,500,524,580,592,594,597,598,599
36,166,198,205,208,213,217,231,244,254,256,257,259,260,262,264,266,269,271,276,277,279,282,283,315,321,459,466,469,470,501,503,504,505,506,507,551,581,583,600,601,602,603,604,605,606,607
140,146,184,186,190,194,209,228,237,252,261,267,270,273,284,285,287,293,294,296,298,299,302,305,310,311,312,313,314,315,316,317,318,319,321,322,376,448,505,508,509,510,511,513,514,532,537,601,608,609,610,611,612
19,24,165,196,199,214,219,253,254,259,262,264,275,276,305,323,324,325,327,330,332,334,335,336,337,339,340,342,344,393,398,408,442,486,492,501,508,518,519,520,541,548,549,592,599,607,613,614,615,616,617
14,15,23,49,165,174,183,188,215,220,234,237,238,248,260,285,299,314,325,334,337,340,350,353,354,355,387,470,482,483,496,503,504,506,519,522,527,529,565,568,570,572,585,587,597,604,606,607,613,618
38,68,324,354,360,412,481,580,588
42,45,141,162,172,173,178,188,192,197,219,236,240,269,296,335,339,345,350,367,369,370,371,451,480,483,501,518,530,531,553,577,609,615,616,619,620,621,622
16,32,40,44,47,125,127,134,142,152,157,159,171,193,217,257,271,275,287,294,302,322,324,339,377,378,379,380,383,384,449,468,471,476,496,497,500,532,533,534,551,560,567,574,586,600,605,608,613,621,622,623,624
23,39,133,151,164,203,211,220,229,239,248,277,281,328,329,330,348,353,354,367,371,373,377,378,379,380,383,388,392,393,394,396,398,399,400,401,403,404,408,410,412,456,457,459,467,479,481,486,489,490,498,507,522,527,528,529,538,547,548,549,550,552,554,555,561,562,580,582,584,591,595,598,619,620,624,625,626
206,207,223,343,356,385,413,415,416,418,419,474,494
2,39,144,153,167,228,253,266,279,293,313,332,350,369,384,387,388,392,396,400,403,412,454,463,499,500,502,514,520,522,524,530,531,540,541,542,550,558,559,582,584,587,589,592,596,613,614,617,621,624
33,119,122,157,166,167,170,176,189,342,394,457,471,489,490,493,503,504,518,533,538,541,542,546,547,555,556,565,573,579,585,586,594,597,598,602,603,618,623,625
42,64,89,152,157,208,219,236,506,530
15,27,53,129,147,148,149,162,175,185,211,311,312,316,336,348,399,401,410,449,456,478,528,540,548,554,569,571,576,578,590,619
26,34,37,131,205,225,226,242,243,245,247,249,250,251,268,355,357,359,360,362,372,407,422,426,429,431,433,437,438,440,442,443,477,478,534,542,543,627,628
27,63,65,75,77,93,96,119,143,197,213,388,404,419,498,567
324,412,481,588
68,324,481,580
245,360,426,437,438
39,159,183,193,245,323,342,443,468,519
101,216,278,361,414
2,7,14,15,16,17,18,19,22,23,27,33,36,38,39,42,44,45,46,48,52,53,384,449,450,455,456,457,524,548,551,552,553,554,555,556,557,558,559,560,562,566,629,630,631,632,633,634,635,636,637,638
41,43,47,58,61,63,64,65,68,72,74,76,77,78,82,84,85,86,88,89,90,93,94,96,97,98,99,100,101,102,106,107,109,110,111,112,113,136,160,187,193,208,238,396,399,452,460,461,462,463,473,493,535,547,549,563,564,573,580,588,597,600,639,640
24,53,119,122,123,125,127,129,133,134,141,142,147,148,149,150,151,152,153,157,159,162,164,165,166,167,264,283,450,455,467,468,469,470,471,476,501,546,557,566,567,568,569,570,571,572,574,575,577,578,579,581,582,598,612,632,636,637,641,642,643
20,48,170,171,173,174,178,183,185,189,192,196,197,198,199,203,209,211,213,214,215,327,327,342,344,471,479,481,483,490,491,492,502,528,546,556,566,575,583,584,586,589,590,592,593,594,595,596,596,631,640,644,645,646,647,648,649,650,651,652,653,654
17,18,37,46,52,76,86,123,150,208,234,238,239,242,247,282,287,357,393,407,455,468,469,491,497,498,499,524,535,546,589,594,597,598,599,633,635,644,648,649,655,656,657,658
36,38,166,198,205,213,217,231,244,254,256,257,259,260,262,264,266,269,271,276,277,282,283,315,321,412,469,501,503,504,505,506,516,520,551,581,583,602,603,604,605,606,607,633,656,659,660,661,662
140,184,186,188,190,194,209,228,237,252,261,267,270,273,284,285,287,293,296,299,302,305,310,311,313,315,316,318,321,376,448,451,482,496,505,508,509,510,511,514,516,517,532,537,541,549,550,591,609,610,611,612,617
19,22,24,165,196,199,214,219,253,254,259,262,275,276,305,318,324,325,327,330,332,334,335,336,337,339,340,342,344,398,442,492,497,508,518,519,520,554,592,593,596,599,613,615,616,622,657,659,663
14,40,165,174,183,215,220,231,234,237,238,248,260,285,299,325,334,337,340,353,354,387,449,470,483,503,504,506,519,522,527,529,568,570,572,604,606,607,618,619,629,631,644,646,647,650,664
38,39,68,207,354,360,412,481,506,599
42,45,141,162,173,178,192,197,211,219,236,269,296,335,339,345,367,369,370,371,451,470,483,501,518,530,531,553,577,609,615,616,619,620,621,622,658,664,665
16,20,40,44,125,127,134,142,152,157,159,171,217,257,271,275,302,339,377,378,379,380,383,384,449,468,471,476,497,503,517,532,551,560,567,574,586,600,605,613,621,622,629,630,632,642,656,659,663,666,667,668,669
23,39,40,133,151,164,199,203,211,220,229,239,248,277,328,329,330,348,353,354,367,371,373,377,378,379,380,383,388,392,393,398,400,401,403,404,410,412,456,457,467,479,481,489,490,498,507,527,528,529,538,548,552,554,555,562,582,584,595,619,620,624,625,626,630,641,642,645,647,655,660,662,664,670,671,672,673
206,207,223,343,356,413,415,418,419,474,494,587,674
2,39,48,52,153,167,228,229,236,244,253,266,293,313,332,369,384,387,388,392,400,403,412,463,479,499,502,519,524,530,531,540,558,559,584,596,613,621,624,638,641,643,646,648,651,654,655,657,661,665,669,671
33,122,157,166,167,189,342,462,489,490,504,518,538,542,552,577,579,586,598,602,603,618,620,625,634,645,649,650,651,652,653,660,666,667,668,669,671,672
34,64,89,157,208,219,236,355,506,530
15,53,129,147,148,152,162,185,203,211,283,311,316,336,348,401,410,449,456,478,540,548,567,569,571,578,590,630,637,668,670,672
26,34,37,49,131,205,225,242,245,247,249,250,251,268,355,357,359,360,362,372,385,407,422,426,429,431,433,437,438,440,442,443,454,477,478,500,542,627,628
14,27,77,96,122,197,213,266,332,388,419,456,498,567,612
38,68,412,599
38,68,481,506
245,360,426,437,438
18,40,159,183,192,245,492,519,598,644
101,216,278,314,414
7,14,15,16,17,19,23,27,33,38,42,44,46,48,52,53,370,455,457,524,548,550,551,552,553,554,555,557,559,560,562,566,605,630,631,632,633,634,635,636,637,638,670,675,676,677,678,679,680,681,682,683,684
40,41,47,58,61,63,64,68,72,74,76,77,78,82,84,85,86,88,89,90,93,94,96,98,99,100,101,102,107,109,110,111,112,113,136,160,187,193,208,238,396,399,452,456,460,461,463,473,476,493,506,535,547,563,564,573,580,588,597,600,616,639,642,645,664
24,53,119,122,123,125,129,133,134,141,142,147,148,149,152,153,157,159,165,167,264,283,384,450,455,467,468,469,470,471,501,546,557,566,567,568,569,570,571,572,574,575,578,579,581,582,612,632,636,637,642,643,684,685,686,687,688,689,690,691,692,693,694,695
20,48,170,173,174,178,183,185,189,192,196,198,199,203,211,213,214,215,234,237,310,318,327,342,344,471,481,483,490,491,496,502,527,528,546,566,575,583,589,590,591,592,593,595,596,602,606,631,635,646,648,649,650,651,652,653,654,655,663,670,682,696,697,698,699,700,701,702,703,704
17,37,40,46,76,86,123,208,247,282,287,355,357,393,407,456,468,469,474,491,498,524,535,546,580,589,597,599,603,627,633,649,651,654,655,656,657,658,680,686,687,689,705,706,707,708
38,42,198,205,213,217,231,244,254,257,260,262,264,266,269,277,282,283,315,321,412,469,499,501,503,505,506,551,581,602,603,604,605,606,607,633,646,656,659,660,661,662,676,691,693,702,705,709,710,711,712
140,143,162,184,186,188,190,228,237,261,267,270,273,284,285,287,293,296,299,302,305,311,313,315,316,318,321,376,448,451,482,496,497,498,505,508,510,511,516,517,522,532,537,540,541,549,550,560,577,591,598,610,611,612,617,629,633,647
19,24,52,165,196,199,214,219,253,254,262,267,275,305,325,327,330,332,334,335,336,337,339,340,344,442,507,508,518,554,583,592,593,596,598,599,615,616,622,648,657,659,663,667,672,688,696,713,714,715,716,717
49,165,174,183,215,231,234,238,248,260,285,299,325,334,337,340,353,354,383,387,470,483,502,503,506,522,527,529,568,570,572,604,606,607,618,619,621,631,650,680,688,689,703,709,714,717,718,719,720
40,68,207,354,412,481,506,599,674
42,141,173,178,192,211,219,236,269,296,335,339,345,367,369,370,371,450,451,470,483,501,518,530,531,553,615,616,619,621,622,648,658,665,677,694,698,710,713,714,716
16,20,23,44,125,134,142,152,157,159,217,257,275,287,302,339,377,378,379,380,383,384,385,468,471,478,497,503,517,532,551,567,574,600,605,613,621,626,629,630,632,642,656,659,666,667,668,669,676,678,683,711,712,714,718,721
23,44,133,199,203,211,229,248,277,328,329,330,348,353,354,367,371,373,377,378,379,380,383,388,393,400,401,403,404,410,412,457,481,481,489,490,498,507,527,528,529,538,548,552,554,555,562,582,595,619,624,625,626,630,632,642,654,660,662,671,672,675,678,679,681,684,685,687,699,700,701,705,706,707,708,709,715,718,720,721,722,723
206,207,223,332,343,356,413,415,418,419,474,494,587,626,674
48,52,153,167,228,229,234,236,244,253,293,313,369,378,384,387,388,400,403,412,463,499,502,524,530,531,540,559,621,624,638,643,646,651,654,655,657,661,665,669,671,675,677,690,694,697,698,704,705,707,708,720
33,157,167,189,342,489,490,518,538,542,552,579,602,603,618,625,634,649,651,652,653,660,666,667,668,669,671,672,677,679,682,683,689,690,692,697,699,700,713,721,722
64,89,157,219,270,355,474,527,530,619,628,646,653
15,53,129,147,148,162,185,203,283,311,316,336,348,401,410,478,540,548,567,569,571,578,590,630,637,668,670,672,685,686,691,695,706,719,723
22,26,34,37,49,131,205,225,242,245,247,249,250,251,268,355,357,359,360,362,372,385,407,422,426,429,431,433,438,440,442,443,454,477,478,500,542,613,627,628,644
14,15,27,53,77,122,143,160,199,213,266,282,332,388,396,419,455,456,498,508,562,567,569,619
77,85,101,206,278,330,355,356,467
68,110,412,599
40,68,207,481,506
245,360,426,438,440
159,183,192,236,245,362,542,637,644,680
77,101,216,278,314
7,15,16,22,23,33,38,42,44,46,48,52,53,524,548,550,553,557,559,562,631,632,635,636,637,638,669,675,676,677,678,679,680,682,683,684,724,725,726,727,728,729,730,731,732,733,734,735,736,737,738,739,740,741,742
27,40,41,47,58,61,63,64,68,72,74,76,78,82,84,85,86,88,89,93,94,96,98,100,102,109,110,111,112,113,136,160,187,193,208,396,399,452,456,460,461,463,473,476,493,502,506,535,547,555,563,564,573,580,588,600,616,630,642,645,664,686,687,705,743
7,53,119,123,125,129,133,134,141,149,153,157,159,165,167,222,264,283,384,450,468,471,489,546,557,567,569,571,572,574,578,579,581,582,612,632,637,643,684,685,688,689,690,691,692,693,694,695,704,727,736,744,745,746,747,748,749,750,751,752,753,754,755,756
20,48,173,174,178,183,185,189,192,196,199,203,211,213,214,215,234,310,318,327,342,344,471,481,490,496,527,546,583,589,590,591,592,593,596,602,603,606,631,635,638,646,648,649,651,652,654,655,663,681,682,698,699,702,703,704,708,719,735,737,757,758,759,760,761,762,763,764,765,766,767,768,769
37,85,86,123,136,222,234,250,269,355,431,461,468,474,524,546,589,605,606,617,628,636,649,651,658,659,664,671,680,686,689,706,726,751,752,758,759,761,762,765,768,770,771,772
38,205,213,217,244,254,257,260,262,264,277,282,283,315,321,412,503,505,581,602,603,604,605,607,618,646,656,660,661,662,676,691,693,702,709,710,711,725,730,732,744,748,750,755,772,773,774,775,776,777,778
140,162,184,186,190,228,237,267,270,273,284,285,287,293,296,299,302,305,311,313,315,316,318,321,376,496,497,498,505,508,510,516,517,532,537,540,549,550,560,570,577,591,598,599,610,611,612,617,629,633,647,650,652,700,701,712,713,718,720,779
52,165,196,199,214,219,253,254,262,267,275,305,325,327,330,335,336,337,339,340,344,442,477,507,518,549,574,583,592,593,596,598,615,622,648,657,659,663,667,672,677,688,711,714,716,717,724,739,763,769,770
49,165,174,183,215,222,234,248,260,285,299,325,337,340,354,383,503,516,522,527,529,604,607,618,621,631,680,680,688,689,696,702,703,709,711,717,719,720,724,747,749,756,760,763,769,774,775,777,780,781
40,207,354,412,481,538,579,643,674
42,141,178,192,211,219,236,269,296,335,339,345,367,369,371,450,518,530,531,553,615,621,622,648,658,665,677,694,698,710,714,716,728,757,774,775,780
16,20,44,125,134,157,159,217,257,275,287,302,339,377,378,379,380,383,384,385,471,478,497,503,517,532,567,574,578,600,602,605,621,629,638,659,666,667,668,669,676,678,680,683,711,714,721,731,734,740,741,744,746,753,764,776,782
23,133,199,203,211,229,248,277,282,328,330,348,354,367,371,373,377,378,379,380,383,388,401,403,410,412,481,489,490,507,527,529,538,548,562,582,590,624,625,632,636,654,655,657,660,662,665,671,672,675,678,679,681,684,685,699,706,707,708,709,720,721,722,723,725,729,737,738,767,771,773,778,781,782,783,784
206,207,223,332,343,356,418,419,474,494,587,626,674,680
48,52,153,167,228,229,234,236,244,253,293,313,378,384,388,403,412,463,524,530,531,559,592,624,643,646,651,661,665,669,671,671,675,690,694,698,704,707,708,720,726,734,737,740,746,750,757,766,769,778,779,781
33,167,189,275,342,490,518,538,579,618,625,649,652,660,666,667,668,679,683,689,690,692,699,722,728,729,730,732,733,736,742,745,751,753,755,766,767,770,772,780,783,784
72,157,187,219,270,474,527,540,628,646,653
53,129,162,185,203,273,311,316,336,348,401,410,548,567,569,571,578,589,668,672,685,691,695,706,723,741,745,755,760,761,764,783,784
22,34,37,49,131,205,242,245,247,249,250,251,268,355,357,359,360,362,372,385,407,422,426,429,431,433,438,440,442,443,454,477,478,500,542,595,613,628,644,653,696
15,53,143,160,199,282,332,339,376,388,396,407,419,456,468,508,549,562,567,569,656,688,756
34,42,46,63,82,93,98,113,143,149,153,173,207,214,223,234,236,237,248,264,287,343,359,362,369,377,380,388,418,419,468,496,503,517,530,531,537,559,567,572,580,581,587,625,635,645,652,666,692,752
412,538,643
40,207,481,643
245,360,426,438,440
159,183,192,245,362,542,583,637,644
68,77,101,314,549
15,22,23,38,42,44,46,48,53,524,548,553,557,559,562,632,638,675,676,677,679,684,726,727,728,730,731,732,734,735,736,737,739,740,741,742,785,786,787,788,789,790,791,792,793,794,795,796
27,40,41,47,58,61,63,64,68,72,74,76,78,82,84,85,86,88,89,93,94,96,98,100,101,102,109,110,111,112,113,136,160,187,193,208,396,399,452,456,460,461,473,476,493,502,506,535,547,555,563,564,573,580,588,600,616,630,642,645,678,686,687,705,738,743,774
24,53,119,123,125,129,133,134,141,149,153,157,159,165,167,222,264,283,384,450,468,471,489,509,546,557,567,569,571,574,579,581,582,632,669,684,685,688,690,691,692,693,694,695,704,722,727,736,742,745,747,748,749,751,752,753,755,786,789,797,798,799,800
48,173,174,178,183,185,189,192,196,203,206,211,213,214,215,234,310,318,327,342,344,471,481,490,527,546,583,589,590,591,592,593,596,602,603,606,638,646,651,654,655,663,681,702,703,704,708,719,735,740,757,758,759,761,762,763,764,766,767,768,782,799,801,802,803,804,805,806,807,808,809
24,37,85,123,136,222,251,340,355,431,461,546,570,587,605,606,617,628,630,644,651,671,680,686,726,729,732,745,758,759,762,768,770,771,789,791,803,809,810,811,812
38,205,213,217,240,244,257,260,262,264,269,277,283,412,503,505,602,603,604,605,607,618,646,656,661,676,691,693,702,709,710,711,730,748,755,773,776,777,778,785,787,788,795,797,798,801,813,814,815
20,140,162,186,190,228,267,270,273,284,285,287,296,299,302,305,311,313,315,316,318,376,494,496,497,498,505,510,516,532,540,549,549,550,570,577,591,598,599,610,611,612,617,629,647,650,652,658,682,700,701,712,718,720,760,775,779,781
165,196,214,219,253,262,267,275,305,325,327,330,335,336,337,339,340,344,477,507,518,574,583,592,593,596,615,622,648,659,663,667,672,677,688,693,711,713,714,716,717,723,734,739,762,763,770,790,811,816,817,818
165,174,183,215,234,248,260,285,299,325,337,340,354,383,503,509,522,524,527,529,604,607,618,621,703,709,713,717,719,747,749,756,761,763,773,777,780,788,796,803,813,819,820,821
40,354,412,481,530,538,579,674,749
42,141,178,192,211,219,236,240,269,296,335,339,345,367,369,371,450,518,530,531,553,574,615,621,622,648,665,677,694,710,713,714,716,728,751,757,777,780,807,810,822
20,44,125,134,159,217,257,275,287,302,339,377,378,379,380,383,384,471,478,497,503,532,567,600,605,621,629,659,666,667,668,669,706,714,730,731,734,741,753,764,776,782,792,793,797,798,800,814,815,822
23,133,203,211,229,248,277,282,328,330,348,354,367,371,377,378,379,380,383,388,401,403,412,481,489,490,507,527,529,538,548,562,582,590,625,632,654,655,665,671,672,675,676,679,681,684,685,706,707,708,709,722,723,737,739,767,771,773,778,782,784,785,787,794,796,811,812,813,814,817,818,819,820,821,823,824
223,332,343,418,474,587,626,680,699,744,746,750,825
48,153,167,228,229,236,240,244,253,378,384,388,403,412,524,530,531,589,592,646,651,661,669,671,675,690,694,707,708,726,737,740,757,766,771,779,786,792,793,804,816,818,823,824,826
167,189,275,342,490,518,538,618,666,668,679,690,710,722,728,730,732,745,753,770,776,780,784,790,795,802,806,808,817,819,822,823,826
72,187,236,270,474,540,646,653,698,744
53,129,162,185,203,273,311,316,337,348,401,509,548,569,571,589,668,672,685,695,706,723,731,741,745,747,761,764,784,794,809
22,34,37,49,131,205,207,242,245,247,249,250,251,268,355,359,360,372,422,426,431,433,440,443,454,477,478,500,542,613,628,636,643,644,653,674,696,698,729,731,765,783
53,143,160,165,282,332,339,376,396,456,468,473,562,569,604,612,656,688,701,756,764
46,63,82,143,153,207,214,234,236,237,248,287,377,380,503,522,530,531,559,567,581,625,666,685,692,727,752,763,782,810,815,816,820,824
412,530,538,749
40,538,579,674
245,360,422,426,440
159,183,193,529,542,581,583,613,644,770
68,77,101,314,549
15,22,23,42,48,53,548,557,559,562,624,632,638,675,679,726,727,728,730,734,735,736,737,740,785,787,788,789,790,791,793,794,795,796,827,828,829,830,831,832,833,834,835,836,837,838,839,840
27,40,41,47,58,61,63,72,74,76,78,82,84,85,86,88,89,93,94,96,98,100,109,111,136,187,193,208,384,396,452,456,460,461,473,476,493,502,506,535,547,555,564,573,578,580,588,596,600,616,630,668,678,686,687,704,705,707,711,716,726,738,739,743,755,756,774,807
53,119,123,125,133,134,141,149,159,165,167,222,264,283,384,468,471,489,529,557,569,571,574,579,581,582,632,669,684,688,690,691,692,692,693,694,695,722,727,736,744,746,747,748,749,750,751,752,753,789,797,799,800,828,829,832,841,842,843,844,845,846,847,848,849,850,851,852
48,173,174,178,183,185,189,192,203,206,211,213,214,234,318,327,342,344,471,527,583,590,592,593,602,603,615,638,646,651,654,655,680,699,703,719,735,736,737,740,757,758,759,761,762,764,766,767,770,775,782,799,800,801,803,804,805,806,808,809,813,834,835,837,839,853,854,855,856,857,858,859,860,861,862,863,864,865,866
74,85,123,136,222,264,268,269,500,507,555,559,570,573,589,617,626,630,644,651,671,702,726,738,758,759,762,770,771,773,778,789,803,808,809,810,811,812,836,850,867,868
213,217,240,244,257,262,264,269,277,282,283,412,503,602,603,604,607,618,646,656,661,691,693,709,710,746,748,776,778,780,785,787,788,801,813,814,838,843,844,845,846,849,866,869,870,871,872,873,874,875
20,140,143,162,186,190,228,267,270,284,285,287,296,299,302,313,314,315,316,318,376,494,496,497,505,510,516,532,540,549,550,570,577,589,591,598,610,611,612,617,629,637,647,650,652,658,665,682,700,701,708,712,720,720,742,760,775,779,781,792,795,825
131,219,240,244,253,262,267,270,275,325,327,336,337,339,340,342,344,518,531,549,574,583,592,593,596,602,615,622,659,661,663,677,688,693,714,717,723,735,762,766,770,780,790,793,811,814,816,817,818,847,852,853,856,876
165,174,183,222,234,248,285,299,325,337,354,383,503,509,522,529,604,607,618,621,703,709,711,713,717,719,747,777,788,803,813,819,821,854,859,864,868,869,872,877,878,879
412,530,538,579,652,654,691,768,810,837
42,141,178,185,192,219,236,269,296,339,345,367,369,371,518,530,531,592,615,621,622,665,677,694,710,713,716,728,751,757,768,780,807,810,822,842,855,867,868,880
20,125,134,159,193,217,257,275,287,302,339,377,378,379,380,383,384,476,605,617,621,638,656,659,666,667,669,706,712,714,722,744,746,753,764,776,782,793,800,814,815,822,827,836,837,849,851,852,866,869,879,881,882,883
23,133,203,229,248,277,328,348,354,367,371,377,378,379,380,383,401,403,412,489,527,529,538,548,562,582,590,624,632,654,655,667,671,675,679,684,699,706,709,722,723,749,767,771,778,784,785,787,794,796,797,811,813,817,818,819,820,821,824,825,826,830,831,833,840,853,870,871,877,880,881,882,884,885,886,887,888,889,890,891
223,332,343,418,474,587,626,734,825,848,867,878,884
48,167,174,228,229,236,240,244,253,369,384,403,412,509,589,616,624,637,646,661,669,671,682,690,707,708,726,739,740,750,757,766,771,779,792,816,818,824,826,836,840,847,857,863,885,888,890,891,892
167,189,251,518,538,652,679,684,690,722,728,730,776,784,790,791,806,808,819,821,822,826,828,842,846,866,868,870,871,874,875,877,881,882,889
187,269,270,474,540,622,653,726,748,762,816
162,203,316,337,348,401,509,540,548,571,578,672,695,706,723,747,761,784,794,827,830,831,834,851,852,865,873,876,883,885,887,888,889
22,34,49,131,205,207,242,245,247,249,250,268,372,426,431,433,443,477,500,507,542,605,613,625,628,636,643,644,653,663,672,674,696,702,731,752,765,768,773,777,812
53,165,282,332,339,376,396,468,473,562,569,604,612,636,650,656,692,701,713,716,756,764,859
46,63,82,143,214,234,236,248,287,380,503,522,530,531,559,581,625,666,692,727,749,761,775,791,804,810,815,816,820,824,837,858,874,875,876,886,892
20,287,369,496,507,629,643,712,720,749,775,805,827,887,888
622,768,827
412,530,538,810
412,538,579,654,691,837
242,245,249,426,443
159,183,193,500,529,542,581,583,613,637,644,770
38,68,77,399,549
15,22,23,42,48,548,557,562,638,675,679,727,728,734,735,736,740,788,789,790,791,793,796,827,828,831,832,833,836,839,840,893,894,895,896,897,898,899,900,901,902,903,904,905,906,907,908,909,910
27,41,47,58,61,63,72,74,76,78,82,84,85,86,88,89,93,96,98,100,136,187,193,384,452,460,473,476,493,506,527,535,547,555,564,573,578,580,588,596,616,630,678,686,687,704,705,707,711,716,726,737,738,739,744,755,756,774,794,807,841
119,123,125,133,134,165,167,222,264,283,468,471,489,557,562,569,571,574,579,581,582,684,690,691,692,693,694,695,709,722,727,736,746,747,748,751,753,789,800,800,828,832,841,842,842,843,844,845,846,847,850,851,852,882,896,897,899,901,908,909,911,912,913,914,915,916,917,918,919
48,173,174,178,183,185,189,192,211,213,214,327,342,344,471,583,592,593,602,603,638,646,651,654,655,680,699,703,719,735,740,758,759,762,766,767,770,801,803,804,805,806,808,809,813,834,837,839,854,855,856,857,858,860,862,863,864,903,920,921,922,923,924,925,926,927,928,929,930,931,932
74,85,123,136,264,268,269,500,507,555,559,564,573,626,630,644,651,684,692,711,731,738,758,759,771,778,789,792,803,808,809,810,811,812,840,850,868,872,893,907,933,934,935
213,217,244,257,262,264,269,277,282,283,283,412,503,602,603,604,607,646,656,661,691,693,709,746,748,776,778,788,801,843,844,845,846,849,870,871,873,874,904,906,910,915,936,937,938,939,940,941,942,943,944,944
20,140,143,162,186,228,267,270,284,285,287,296,302,313,315,316,376,494,496,497,510,516,540,549,577,598,610,611,617,629,637,647,650,652,658,665,666,682,701,708,720,742,750,760,775,779,781,792,795,825,830,840,848,859,867,869,877,878,883,888,945
131,219,240,244,253,262,267,270,275,327,336,337,339,340,342,344,531,574,583,592,593,596,615,622,663,672,677,682,693,714,717,723,735,762,766,790,793,811,816,817,818,847,853,855,856,876,933,946,947
74,165,174,183,222,248,299,337,354,383,476,503,509,529,604,607,618,703,709,713,714,717,719,747,777,788,790,791,803,819,854,859,862,864,868,878,905,922,933,944,948,949,950,951
530,579,652,654,691,768,810,837,935
42,178,185,192,219,236,269,296,339,345,367,369,371,530,531,592,615,622,652,658,665,694,713,716,728,751,780,807,810,817,822,842,868,880,918,927,935,937,939,944,947,948,949
20,134,193,217,257,275,287,302,339,377,379,380,383,474,605,611,617,638,656,666,667,706,714,722,746,753,776,793,800,822,827,836,843,849,850,851,852,869,892,899,907,910,913,916,917,939,940,943,948,952
23,125,133,229,248,277,328,348,354,367,371,377,379,380,383,401,403,412,489,529,548,562,582,654,655,667,671,675,679,684,699,706,709,722,723,749,767,771,778,784,796,811,818,819,820,826,831,833,840,842,853,870,871,873,880,881,882,883,883,884,885,886,887,889,890,891,898,900,902,919,941,942,946,950,951,953,954,955,956
223,332,343,418,587,626,734,788,825,848,858,867,878,884,912,937
48,167,228,229,236,240,244,253,369,403,412,509,616,637,646,661,671,690,708,737,739,740,766,771,779,816,818,826,836,847,857,885,891,892,895,919,923,924,926,936,938,953,956,957
167,189,651,679,690,728,784,806,819,822,826,828,846,871,874,881,882,889,893,894,895,897,905,906,911,917,950,953,958
530,726,739,742,748,762,789,816,820,848,878,935
162,316,348,401,509,548,571,578,695,706,723,747,784,827,830,831,834,851,876,883,885,887,888,889,894,904,911,920,954,955,958
22,34,131,205,207,242,245,247,249,250,268,426,431,500,507,559,605,613,618,625,636,643,644,663,672,696,702,731,752,761,768,777,780,785,799,812,821,824,861,866,872
214,282,332,339,376,468,494,549,569,574,604,636,650,656,692,695,701,716,748,756,789,800,859
46,143,214,236,248,380,503,530,531,581,625,727,749,791,804,805,810,816,820,874,886,890,892,896,909,921,925,934,941,951,956,957,958,959
20,287,369,496,507,643,699,720,749,775,794,805,827,864,887
530,579,807,810,935
579,654,691,810,837
34,242,245,249,426
183,193,529,571,581,583,613,637,781,809
38,68,77,399,696
15,23,42,48,557,562,626,638,675,728,734,735,740,789,790,791,793,796,831,844,878,893,901,906,909,912,918,919,936,940,960,961,962,963,964,965,966,967,968,969,970,971,972,973,974,975,976,977
27,41,47,63,74,76,78,82,84,85,86,88,89,93,96,98,100,187,193,384,452,460,493,506,527,547,564,580,596,616,630,678,686,705,707,711,714,716,726,738,744,771,774,820,907,934,978,979,980,981
167,222,264,283,468,471,489,557,569,574,579,581,684,690,691,692,693,694,695,709,722,727,747,748,751,753,755,756,789,842,844,845,847,848,850,851,852,864,867,901,909,912,913,915,916,917,918,919,962,967,971,973,974,982,983,984,985,986,987,988,989,990,991,992,993
48,173,178,183,185,189,192,211,214,327,342,344,471,583,592,593,602,603,638,646,654,655,699,703,719,735,740,758,759,766,770,782,803,804,805,808,809,813,819,834,837,855,858,860,863,905,925,926,928,963,994,995,996,997,998,999,1000,1001,1002,1003,1004,1005,1006
74,384,500,507,625,630,644,690,707,711,744,755,759,777,801,807,808,809,812,848,872,881,938,943,948,960,968,975,989,1006,1007,1008,1009,1010,1011,1012,1013,1014,1015
42,217,244,257,262,264,269,277,283,602,603,604,607,646,656,661,691,693,709,748,776,778,788,845,870,871,904,906,915,936,967,969,977,983,1012,1016,1017,1018,1019,1020,1021,1022
20,143,186,267,270,284,285,287,299,302,313,315,316,376,494,498,509,510,540,598,610,611,617,629,647,650,652,658,665,666,682,701,708,720,742,750,760,775,781,795,825,840,848,849,869,883,910,932,935,942,956,1023,1024,1025,1026,1027,1028
219,253,262,267,275,327,336,337,339,340,342,344,583,592,593,677,693,734,739,790,796,811,812,816,817,818,821,853,859,876,933,947,970,985,1014,1022,1029,1030,1031,1032,1033,1034,1035,1036,1037,1038
183,222,248,299,337,354,529,604,607,618,703,709,713,719,747,803,811,859,864,868,872,877,878,933,948,949,969,1006,1007,1011,1016,1019,1021,1022,1034,1039,1040,1041,1042,1043
530,579,652,750,810,935,950,1012,1044
42,178,192,219,236,269,339,345,367,369,371,530,531,677,694,713,728,751,780,807,810,817,822,842,868,880,937,939,944,947,948,949,985,1019,1021,1029,1032,1045,1046,1047,1048
217,275,287,302,377,380,383,474,656,666,667,746,753,776,793,800,822,850,851,852,867,869,892,906,913,916,917,919,938,939,940,943,952,964,965,977,984,991,1009,1030,1031,1033,1039,1040,1048,1049,1050,1051,1052,1053
23,229,248,277,348,354,367,371,377,379,380,383,401,403,489,529,562,654,655,667,675,679,684,699,722,749,778,784,796,818,826,831,853,870,871,880,881,890,891,915,961,963,965,966,972,975,1006,1007,1017,1018,1020,1041,1043,1045,1049,1051,1052,1053,1054,1055,1056
223,332,418,587,626,746,788,937,1013,1044,1045,1057,1058
48,167,229,236,244,253,369,403,530,646,661,690,740,766,779,816,826,847,869,888,891,892,936,938,957,972,976,982,986,988,1015,1018,1035,1046,1047,1050,1051,1053,1055,1059,1060
167,189,679,728,871,874,881,893,909,917,926,944,964,970,974,987,990,992,1010,1017,1020,1029,1036,1037,1042,1052,1053,1054,1061
530,726,780,789,816,820,844,870,872,891,935,939
316,348,401,569,695,780,784,795,818,831,834,851,876,877,888,904,960,968,984,1009,1030,1034,1038,1048,1049,1050
34,205,242,245,247,249,250,268,426,431,500,507,605,613,625,636,643,644,663,672,702,731,767,785,799,801,813,824,836,861,866,889,929,930,931,950,1008,1045,1062
185,214,468,489,494,636,650,692,695,716,731,739,756,789,800,819,860,918,983
46,143,214,236,531,581,618,666,727,749,791,810,816,821,864,874,876,890,892,982,988,992,993,1016,1032,1033,1036,1041,1042,1043,1047,1055,1056,1059,1061,1063,1064
530,579,686,810,935
579,652,810,935,950
34,205,242,249,426
183,193,529,581,613,781,809,996,1010,1011
34,268,315,399,758,777
38,68,77,696,837
15,42,48,557,626,727,728,735,740,789,793,831,844,893,906,909,919,936,961,962,963,964,965,966,967,969,971,973,975,977,1049,1050,1065,1066,1067,1068,1069,1070,1071,1072,1073,1074,1075,1076,1077,1078,1079,1080,1081
27,41,47,74,76,78,82,84,85,86,89,93,98,100,187,384,452,460,506,547,564,580,596,630,686,704,705,707,711,716,726,738,744,755,756,771,774,790,791,807,820,909,912,918,949,967,978,979,980,981,1048,1051,1053,1054,1082,1083,1084
222,264,283,468,471,489,557,574,579,581,684,691,692,693,694,695,722,727,746,747,748,751,753,789,842,843,844,845,850,851,852,863,864,909,915,916,917,919,927,962,967,971,973,977,982,983,984,986,988,991,993,1044,1069,1070,1085,1086,1087,1088,1089,1090,1091,1092,1093,1094,1095
38,68,77,399,696,837
247,384,500,507,596,625,644,744,755,759,775,777,801,807,808,809,812,848,872,893,943,973,975,981,982,996,998,1007,1008,1009,1012,1013,1037,1071,1094,1096,1097,1098,1099,1100,1101,1102,1103,1104
183,529,581,613,809,931,996,1011,1017,1105
257,264,269,277,283,520,602,603,604,656,691,693,748,776,778,788,801,813,844,845,872,904,906,915,936,937,940,942,967,969,983,988,1012,1015,1016,1018,1019,1020,1035,1072,1086,1101,1102,1106
186,267,270,284,285,287,302,313,315,376,510,540,598,610,611,617,629,647,650,666,701,708,742,750,760,775,779,781,795,825,840,848,849,869,876,877,878,883,888,910,932,935,938,942,952,956,970,1024,1025,1026,1027,1028,1030,1056
654,780,789,820,874,939,1019,1041,1107,1108
529,574,716,780,819,861,868,967,1019,1026,1089,1107
48,178,183,185,189,192,211,214,344,592,593,602,603,654,655,699,703,719,735,740,758,759,782,803,804,805,808,809,819,837,855,858,860,862,905,925,926,928,960,963,972,976,994,995,996,998,999,1002,1004,1005,1010,1021,1097,1100,1101,1105,1109,1110,1111,1112,1113,1114,1115,1116,1117
175,253,267,275,336,340,344,488,520,592,593,693,816,817,821,853,924,933,947,988,996,1014,1027,1029,1032,1033,1036,1037,1079,1081,1087,1088,1090,1101,1111,1118,1119,1120,1121,1122,1123,1124,1125,1126,1127,1128,1129,1130
46,214,236,531,581,727,749,816,821,874,892,948,986,993,1020,1032,1033,1036,1041,1061,1064,1072,1080,1083,1090,1107,1112,1115,1119,1127,1131,1132,1133,1134,1135
530,579,749,750,935,950,1012,1044,1079
89,185,214,468,489,636,650,692,695,701,716,731,756,789,819,860,918,925,976,983,1026
42,185,192,211,236,269,345,367,369,371,530,531,694,713,728,751,817,822,842,868,880,939,944,947,948,949,1014,1019,1029,1032,1037,1040,1043,1048,1061,1068,1099,1115,1120,1121,1123,1136,1137
530,579,738,749,935
275,287,302,377,380,474,656,667,746,753,776,793,822,843,850,851,852,892,906,907,916,939,940,943,964,965,984,991,1009,1033,1039,1040,1048,1050,1051,1074,1076,1083,1086,1096,1098,1112,1124,1131,1136,1137,1138,1139,1140,1141,1142
183,222,248,354,383,474,529,604,703,713,719,747,803,864,868,878,907,933,948,949,969,1007,1011,1013,1016,1019,1039,1041,1043,1071,1089,1096,1102,1112,1120,1121,1125,1138,1143,1144,1145,1146
579,749,935,1044,1079
223,332,587,626,744,746,781,788,937,1013,1044,1058,1147
48,175,236,253,369,403,488,530,740,779,816,826,891,892,907,924,927,928,972,986,988,1001,1015,1018,1035,1051,1066,1083,1085,1091,1092,1093,1106,1118,1130,1135,1139,1140,1145,1146,1148,1149
189,679,728,874,893,905,917,944,964,968,993,1001,1010,1017,1029,1054,1064,1066,1073,1103,1113,1126,1129,1133,1143
34,205,249,426,613
248,277,348,354,367,371,377,379,380,383,403,489,529,654,655,667,679,684,699,722,749,778,784,826,831,853,863,880,891,915,919,941,958,961,965,966,975,1017,1018,1020,1041,1043,1049,1051,1058,1064,1065,1067,1075,1078,1103,1104,1122,1125,1127,1128,1131,1134,1141,1146,1149,1150
348,695,784,831,851,876,904,917,941,958,968,984,1009,1048,1049,1050,1073,1088,1094,1095,1106,1132,1142,1148,1150,1151
34,205,247,249,250,268,426,431,500,507,605,613,618,625,636,643,644,663,702,731,767,780,785,801,812,813,824,836,861,889,929,931,950,985,989,1008,1022,1045,1152
15,42,48,626,727,728,735,740,789,793,831,906,936,958,961,962,966,969,971,973,1049,1050,1065,1067,1068,1071,1073,1074,1075,1078,1080,1081,1094,1153,1154,1155,1156,1157,1158,1159,1160,1161,1162,1163,1164,1165
27,47,74,76,78,82,84,85,98,187,384,460,506,564,580,596,630,686,704,705,707,711,716,744,755,756,771,774,790,791,807,820,912,918,949,967,978,979,980,981,986,1048,1051,1053,1054,1082,1083,1084,1091,1138,1150,1166,1167,1168
222,468,471,489,574,579,581,679,684,691,692,693,694,695,722,727,746,747,748,751,753,789,831,842,844,850,851,852,864,915,916,917,919,962,971,973,983,986,988,1044,1085,1086,1087,1088,1089,1090,1092,1093,1094,1095,1132,1160,1163,1164,1169,1170,1171,1172,1173,1174,1175,1176,1177,1178
247,596,625,744,755,759,771,775,777,801,808,848,872,889,943,950,960,973,980,1008,1012,1013,1071,1102,1103,1134,1152,1158,1174,1177,1179,1180,1181,1182,1183,1184,1185,1186,1187,1188
183,613,702,931,1001,1011,1017,1105,1162,1182,1189
269,520,602,691,693,748,776,788,844,904,906,915,936,937,940,942,983,1012,1015,1016,1020,1035,1086,1099,1101,1102,1106,1139,1153,1162,1170,1178,1179,1182,1190,1191,1192,1193
186,267,270,302,313,315,376,510,540,598,610,611,617,629,650,742,760,775,781,825,840,845,848,849,869,872,874,876,878,883,888,893,932,935,938,942,952,956,970,1009,1018,1024,1026,1027,1028,1030,1056,1066,1072,1096,1107,1140,1141,1194
643,654,780,813,820,874,1019,1041,1107,1108
529,574,716,780,819,861,868,967,1019,1026,1089,1107
48,178,183,189,214,344,592,593,602,654,703,719,735,740,758,759,782,803,804,805,808,819,855,858,862,905,925,928,960,963,964,972,976,994,995,996,999,1001,1004,1005,1010,1021,1079,1097,1100,1101,1104,1105,1109,1110,1113,1114,1115,1116,1117,1157,1195,1196,1197,1198,1199
253,267,336,340,344,520,592,593,693,713,816,817,821,853,924,933,947,969,975,988,1014,1029,1032,1033,1036,1037,1081,1087,1088,1090,1118,1119,1121,1122,1124,1125,1126,1127,1130,1145,1157,1200,1201,1202,1203
46,214,236,531,581,692,727,749,816,821,986,1020,1032,1033,1036,1041,1061,1080,1119,1127,1133,1171,1203,1204,1205,1206,1207,1208,1209,1210,1211,1212
530,579,749,935,950,1044,1067,1079,1207,1213
185,214,340,489,695,731,747,789,819,863,864,918,925,949,976,983,1026,1083,1087,1095,1113,1135,1214
42,185,236,345,367,369,530,531,694,713,728,751,817,822,842,868,880,939,944,947,948,1014,1019,1029,1032,1037,1040,1043,1061,1068,1092,1099,1120,1121,1191,1200,1209,1215,1216
530,530,579,579,749,935,935,978,979,1208
38,68,77,644,837,883
377,617,667,703,746,753,776,793,822,850,851,852,906,907,916,937,939,940,943,1033,1039,1040,1049,1050,1074,1086,1088,1098,1124,1138,1142,1159,1169,1173,1175,1176,1181,1184,1185,1212,1217,1218,1219,1220,1221,1222
183,222,248,354,383,529,703,713,719,747,868,878,907,933,948,969,1010,1011,1016,1019,1039,1043,1071,1089,1121,1125,1138,1145,1146,1161,1178,1180,1182,1183,1186,1193,1202,1205,1206,1207,1210,1216,1218,1223
579,579,749,935,935,1067,1067,1079,1207,1284
223,332,587,626,744,781,788,937,1004,1013,1120,1224,1225
48,236,253,369,403,530,740,816,826,858,862,891,924,928,938,972,986,988,1015,1030,1035,1085,1093,1106,1118,1130,1135,1139,1146,1149,1156,1158,1159,1172,1183,1184,1208,1213,1221,1222,1226,1227
189,728,874,905,944,968,971,1017,1029,1064,1103,1126,1133,1154,1162,1165,1172,1176,1177,1179,1192,1205,1219,1220,1223,1228
205,249,426,613,644,731
248,348,354,367,377,380,383,403,489,529,654,667,679,684,722,749,826,853,863,880,891,915,919,941,958,961,966,975,1012,1013,1017,1020,1043,1049,1058,1064,1065,1067,1075,1078,1098,1103,1122,1125,1127,1134,1146,1148,1149,1155,1192,1201,1204,1213,1215,1217,1220,1226,1229,1230
348,695,831,851,876,888,904,917,941,968,1050,1073,1094,1095,1106,1132,1142,1148,1154,1156,1201,1211,1219,1229
205,247,249,250,268,426,431,500,605,613,618,625,636,643,644,663,702,731,780,785,801,813,824,836,861,889,929,931,950,977,989,1008,1022,1041,1045,1103,1123,1137,1152,1195,1231
15,42,48,626,727,728,735,789,793,831,906,936,961,962,966,969,973,1049,1065,1067,1071,1073,1074,1075,1078,1080,1081,1153,1154,1155,1156,1161,1162,1165,1232,1233,1234,1235,1236,1237,1238,1239,1240,1241,1242,1243
27,74,76,78,82,84,85,98,187,384,460,564,580,596,630,705,711,744,755,756,771,774,790,791,807,820,912,918,949,967,978,979,980,986,1048,1051,1053,1054,1082,1083,1084,1091,1126,1138,1139,1158,1159,1160,1167,1168,1244
222,468,471,489,574,579,679,684,691,692,693,722,727,746,747,751,753,789,831,843,844,850,851,852,864,915,917,919,962,969,973,988,991,1085,1086,1087,1088,1090,1092,1093,1095,1132,1156,1160,1165,1170,1171,1172,1174,1175,1177,1178,1234,1240,1241,1245,1246,1247,1248,1249,1250,1251,1252,1253,1254,1255
531,596,650,744,771,801,807,821,872,943,980,1008,1012,1013,1030,1068,1071,1099,1134,1137,1152,1177,1179,1182,1183,1184,1202,1235,1237,1246,1251,1254,1256,1257,1258,1259,1260
183,702,931,1001,1105,1162,1189,1213,1222
269,691,693,776,788,843,844,904,906,915,936,937,940,942,1012,1015,1016,1020,1035,1086,1101,1106,1153,1162,1170,1174,1178,1179,1182,1191,1193,1243,1256,1258,1259,1261,1262,1263,1264,1265,1266,1267
186,267,270,302,313,315,376,540,610,611,629,650,742,760,775,781,825,838,840,845,848,849,869,874,876,878,883,888,893,932,935,938,942,952,956,1009,1018,1024,1027,1028,1030,1056,1066,1072,1092,1096,1107,1140,1141,1142,1185,1194,1206,1215,1229
780,813,874,880,932,937,1019,1041,1107,1108,1252
48,178,183,189,214,344,592,593,654,703,719,735,782,803,804,805,808,855,858,862,905,925,928,964,972,976,995,996,1004,1021,1079,1097,1100,1101,1104,1105,1109,1110,1114,1115,1116,1117,1157,1173,1181,1197,1198,1199,1200,1201,1208,1227,1268,1269,1270,1271,1272,1273,1274,1275,1276
253,267,336,340,344,369,592,593,693,713,816,817,853,933,941,947,988,1014,1027,1029,1032,1033,1036,1037,1081,1087,1088,1090,1117,1118,1121,1122,1125,1127,1129,1145,1186,1201,1202,1203,1212,1255,1261,1263,1267,1277,1278
46,214,236,531,692,727,816,1020,1032,1033,1036,1061,1080,1127,1133,1171,1203,1204,1205,1209,1210,1211,1245,1263,1264,1278,1279,1280,1281,1282,1283
530,836,935,1067,1207,1208,1213,1284
214,340,489,731,747,789,863,864,918,925,949,966,976,1019,1026,1083,1087,1095,1097,1135,1170,1205,1214
42,185,236,345,367,369,530,531,713,728,751,817,822,842,868,880,944,947,948,967,1019,1029,1032,1037,1040,1043,1061,1099,1120,1121,1129,1135,1186,1191,1209,1216,1246,1260,1265,1280,1284,1285,1286,1287
68,77,644,837,883
377,667,703,746,753,776,782,793,822,850,851,852,906,940,943,964,991,1039,1040,1049,1058,1074,1088,1098,1124,1155,1175,1184,1212,1217,1218,1219,1221,1222,1241,1242,1248,1250,1252,1257,1283,1285,1288,1289
183,222,248,383,529,703,713,719,788,868,869,878,933,948,969,1011,1019,1021,1039,1043,1121,1125,1134,1138,1145,1146,1161,1178,1180,1182,1183,1186,1193,1202,1205,1207,1210,1218,1223,1232,1262,1266,1282,1284,1288,1289
223,332,587,626,744,781,937,1013,1086,1120,1159,1216,1248
48,236,253,403,530,826,858,862,888,928,938,972,988,991,1015,1058,1085,1093,1106,1118,1130,1146,1149,1156,1172,1183,1208,1213,1221,1222,1226,1233,1236,1247,1249,1275,1279,1286,1290
189,728,874,905,944,1029,1129,1162,1165,1172,1179,1180,1219,1232,1233,1234,1238,1239,1253,1264,1267,1278,1290
248,367,377,380,383,403,489,529,654,667,679,684,722,826,842,853,863,880,915,919,941,961,966,1012,1013,1020,1035,1043,1049,1058,1065,1067,1074,1075,1078,1098,1122,1124,1125,1127,1130,1133,1134,1146,1148,1149,1154,1155,1184,1193,1204,1213,1217,1223,1226,1235,1256,1258,1259,1262,1277
831,876,904,917,940,1073,1092,1095,1106,1132,1148,1149,1154,1197,1211,1219,1236,1237,1247,1257,1279,1280,1281
205,249,250,268,431,500,605,613,618,625,636,643,663,702,731,780,801,813,821,824,836,861,889,929,931,944,976,977,1001,1008,1022,1041,1045,1068,1094,1103,1123,1137,1152,1191,1192,1231
