# Supplementary material for: The critical node detection problem in hypergraphs using weighted node degree centrality
Source: PeerJ Comput Sci. 2023 May 3;9:e1351. doi: 10.7717/peerj-cs.1351 (PMC10280579; doi:10.7717/peerj-cs.1351)
Supplement: Supplemental Information 3 — Each row contains two numbers. The first represents a hyperedge while the second represents a node. These are synthetic and were constructed using LFR benchmarks. They were used as proof of concept and as parameter-setting tools. [file peerj-cs-09-1351-s003.dat]

1	64
1	91
1	96
2	30
2	39
2	144
3	11
3	52
3	63
4	76
4	140
5	88
5	105
5	150
6	9
6	105
6	146
7	86
7	125
7	134
8	89
8	115
8	121
9	6
9	83
9	105
10	41
10	76
10	121
11	3
11	58
11	115
12	21
12	74
12	93
13	100
13	107
13	129
14	89
14	115
14	125
15	126
15	127
15	143
16	28
16	82
16	147
17	81
17	84
17	150
18	108
18	136
18	137
19	47
19	90
19	124
20	31
20	50
21	12
21	61
21	138
22	112
22	126
22	135
23	92
23	136
23	137
24	123
24	130
24	144
25	44
25	117
25	140
26	37
26	84
26	133
27	35
27	106
27	128
28	16
28	46
28	139
29	82
29	94
29	133
30	2
30	69
30	123
31	20
31	78
31	79
32	61
32	93
32	98
33	56
33	87
33	119
34	66
34	79
35	27
35	73
35	106
36	67
36	72
36	118
37	26
37	40
37	84
38	114
38	132
38	141
39	2
39	44
39	117
40	37
40	115
40	133
41	10
41	121
41	150
42	85
42	103
42	132
43	80
43	89
43	122
44	25
44	39
44	113
45	67
45	141
45	148
46	28
46	118
46	120
47	19
47	90
47	134
48	49
48	106
48	150
49	48
49	106
49	119
50	20
50	92
50	135
51	73
51	109
51	131
52	3
52	57
52	80
53	99
53	119
53	129
54	122
54	143
54	149
55	60
55	110
55	111
56	33
56	87
56	119
57	52
57	136
57	138
57	140
58	11
58	79
58	131
59	62
59	71
59	135
60	55
60	64
60	111
61	21
61	32
61	93
62	59
62	112
62	115
63	3
63	131
63	143
64	1
64	60
64	111
65	109
65	114
66	34
66	79
67	36
67	45
67	127
68	124
68	141
68	150
69	30
69	70
69	75
70	69
70	82
70	94
71	59
71	77
71	112
72	36
72	100
72	103
72	132
73	35
73	51
73	99
73	129
74	12
74	93
74	101
74	126
75	69
75	78
75	87
75	117
76	4
76	10
76	102
76	140
77	71
77	118
77	124
77	148
78	31
78	75
78	87
78	112
79	31
79	34
79	58
79	66
80	43
80	52
80	110
80	111
81	17
81	95
81	107
81	150
82	16
82	29
82	70
82	108
83	9
83	88
83	144
83	146
84	17
84	26
84	37
84	110
85	42
85	100
85	136
85	137
86	7
86	96
86	134
86	147
87	33
87	56
87	75
87	78
88	5
88	83
88	116
88	121
89	8
89	14
89	43
89	125
90	19
90	47
90	103
90	134
91	1
91	96
91	110
91	111
92	23
92	50
92	109
92	145
92	146
93	12
93	32
93	61
93	74
94	29
94	70
94	101
94	105
95	81
95	104
95	107
96	1
96	86
96	91
96	147
97	128
97	130
97	142
97	149
98	32
98	131
98	142
99	53
99	73
99	145
99	146
100	13
100	72
100	85
100	131
101	74
101	94
101	126
101	135
102	76
102	124
102	140
102	141
103	42
103	72
103	90
103	134
104	95
104	107
104	139
104	144
105	5
105	6
105	9
105	94
106	27
106	35
106	48
106	49
107	13
107	81
107	95
107	104
108	18
108	82
108	136
108	138
109	51
109	65
109	92
109	133
110	55
110	80
110	84
110	91
111	55
111	60
111	64
111	80
111	91
112	22
112	62
112	71
112	78
112	135
113	44
113	117
113	120
113	143
113	147
114	38
114	65
114	132
114	141
114	145
115	8
115	11
115	14
115	40
115	62
116	88
116	128
116	139
116	146
116	148
117	25
117	39
117	75
117	113
117	142
118	36
118	46
118	77
118	120
118	139
119	33
119	49
119	53
119	56
119	127
120	46
120	113
120	118
120	139
120	147
121	8
121	10
121	41
121	88
121	150
122	43
122	54
122	127
122	143
122	149
123	24
123	30
123	130
123	142
123	144
124	19
124	68
124	77
124	102
124	148
125	7
125	14
125	89
125	134
125	147
126	15
126	22
126	74
126	101
126	135
127	15
127	67
127	119
127	122
127	129
128	27
128	97
128	116
128	138
128	149
129	13
129	53
129	73
129	127
129	143
130	24
130	97
130	123
130	142
131	51
131	58
131	63
131	98
131	100
132	38
132	42
132	72
132	114
132	145
133	26
133	29
133	40
133	109
133	140
134	7
134	47
134	86
134	90
134	103
134	125
135	22
135	50
135	59
135	101
135	112
135	126
136	18
136	23
136	57
136	85
136	108
136	137
137	18
137	23
137	85
137	136
137	138
137	149
138	21
138	57
138	108
138	128
138	137
138	149
139	28
139	104
139	116
139	118
139	120
139	148
140	4
140	25
140	57
140	76
140	102
140	133
141	38
141	45
141	68
141	102
141	114
141	145
142	97
142	98
142	117
142	123
142	130
143	15
143	54
143	63
143	113
143	122
143	129
144	2
144	24
144	83
144	104
144	123
144	148
145	92
145	99
145	114
145	132
145	141
145	146
146	6
146	83
146	92
146	99
146	116
146	145
147	16
147	86
147	96
147	113
147	120
147	125
148	45
148	77
148	116
148	124
148	139
148	144
149	54
149	97
149	122
149	128
149	137
149	138
150	5
150	17
150	41
150	48
150	68
150	81
150	121
