# Supplementary material for: The critical node detection problem in hypergraphs using weighted node degree centrality
Source: PeerJ Comput Sci. 2023 May 3;9:e1351. doi: 10.7717/peerj-cs.1351 (PMC10280579; doi:10.7717/peerj-cs.1351)
Supplement: Supplemental Information 4 — Each row contains two numbers. The first represents a hyperedge while the second represents a node. These are synthetic and were constructed using LFR benchmarks. They were used as proof of concept and as parameter-setting tools. [file peerj-cs-09-1351-s004.dat]

1	80
1	86
1	99
2	87
2	96
2	98
3	41
3	54
3	73
4	14
4	54
4	71
5	77
5	121
5	135
6	71
6	95
6	97
7	134
7	138
7	139
8	58
8	106
8	116
9	11
9	21
9	107
10	49
10	132
10	147
11	9
11	31
11	109
12	13
12	119
12	141
13	12
13	110
13	126
14	4
14	21
14	54
15	103
15	105
15	139
16	94
16	119
16	127
17	22
17	59
17	120
18	42
18	49
18	102
19	22
19	42
19	61
20	45
20	72
20	134
21	9
21	14
21	55
22	17
22	19
22	124
23	47
23	120
23	144
24	59
24	80
24	127
25	90
25	114
25	128
26	35
26	115
26	138
27	83
28	39
28	118
28	135
29	76
29	142
29	148
30	108
30	128
30	135
31	11
31	67
31	147
32	66
32	69
32	126
33	61
33	93
33	138
34	37
34	63
34	136
35	26
35	85
35	105
36	74
36	125
36	144
37	34
37	67
37	69
38	75
38	141
38	145
39	28
39	86
39	101
40	48
40	57
40	88
41	3
41	125
41	146
42	18
42	19
42	79
43	72
43	103
43	146
44	48
44	121
44	124
45	20
45	114
45	116
46	60
46	86
46	122
47	23
47	80
47	149
48	40
48	44
48	110
49	10
49	18
49	72
50	112
50	126
50	143
51	60
51	66
51	101
52	91
52	99
52	143
53	55
53	95
53	150
54	3
54	4
54	14
55	21
55	53
55	96
56	81
56	110
56	150
57	40
57	126
57	143
58	8
58	68
58	109
59	17
59	24
59	115
60	46
60	51
60	77
61	19
61	33
61	115
62	76
62	113
62	150
63	34
63	89
63	105
64	118
64	134
64	135
65	143
65	147
66	32
66	51
66	148
67	31
67	37
67	101
68	58
68	114
68	126
69	32
69	37
69	109
70	101
70	147
71	4
71	6
71	123
72	20
72	43
72	49
73	3
73	88
73	149
74	36
74	96
74	144
75	38
75	87
75	117
76	29
76	62
76	136
77	5
77	60
77	135
78	79
78	117
78	142
79	42
79	78
79	111
79	130
80	1
80	24
80	47
80	81
81	56
81	80
81	99
81	114
82	100
82	138
82	145
82	146
83	27
83	92
83	98
83	147
84	88
84	128
85	35
85	125
85	133
85	140
86	1
86	39
86	46
86	131
87	2
87	75
87	94
87	95
88	40
88	73
88	84
88	117
89	63
89	123
89	135
89	144
90	25
90	102
90	108
90	128
91	52
91	111
91	123
91	129
92	83
92	116
92	137
92	142
93	33
93	100
93	140
93	148
94	16
94	87
94	122
94	145
95	6
95	53
95	87
95	109
96	2
96	55
96	74
96	144
97	6
97	100
97	127
97	131
98	2
98	83
98	145
98	150
99	1
99	52
99	81
99	146
100	82
100	93
100	97
100	129
101	39
101	51
101	67
101	70
102	18
102	90
102	114
102	129
103	15
103	43
103	131
103	149
104	107
104	112
104	116
104	136
105	15
105	35
105	63
105	133
106	8
106	108
106	110
106	139
107	9
107	104
107	119
107	145
108	30
108	90
108	106
108	113
109	11
109	58
109	69
109	95
110	13
110	48
110	56
110	106
111	79
111	91
111	130
111	131
112	50
112	104
112	122
112	128
113	62
113	108
113	137
113	150
114	25
114	45
114	68
114	81
114	102
115	26
115	59
115	61
115	149
116	8
116	45
116	92
116	104
117	75
117	78
117	88
117	127
118	28
118	64
118	130
118	142
119	12
119	16
119	107
119	133
119	145
120	17
120	23
120	124
120	134
120	146
121	5
121	44
121	130
121	137
121	149
122	46
122	94
122	112
122	127
122	143
123	71
123	89
123	91
123	143
123	144
124	22
124	44
124	120
124	137
124	142
125	36
125	41
125	85
125	132
125	133
126	13
126	32
126	50
126	57
126	68
127	16
127	24
127	97
127	117
127	122
128	25
128	30
128	84
128	90
128	112
129	91
129	100
129	102
129	134
129	138
130	79
130	111
130	118
130	121
130	137
131	86
131	97
131	103
131	111
131	149
132	10
132	125
132	133
132	140
132	141
133	85
133	105
133	119
133	125
133	132
134	7
134	20
134	64
134	120
134	129
135	5
135	28
135	30
135	64
135	77
135	89
136	34
136	76
136	104
136	140
136	146
136	148
137	92
137	113
137	121
137	124
137	130
137	142
138	7
138	26
138	33
138	82
138	129
138	141
139	7
139	15
139	106
139	140
139	141
139	148
140	85
140	93
140	132
140	136
140	139
140	148
141	12
141	38
141	132
141	138
141	139
141	150
142	29
142	78
142	92
142	118
142	124
142	137
143	50
143	52
143	57
143	65
143	122
143	123
144	23
144	36
144	74
144	89
144	96
144	123
145	38
145	82
145	94
145	98
145	107
145	119
146	41
146	43
146	82
146	99
146	120
146	136
147	10
147	31
147	65
147	70
147	83
148	29
148	66
148	93
148	136
148	139
148	140
149	47
149	73
149	103
149	115
149	121
149	131
150	53
150	56
150	62
150	98
150	113
150	141
