# Supplementary material for: The critical node detection problem in hypergraphs using weighted node degree centrality
Source: PeerJ Comput Sci. 2023 May 3;9:e1351. doi: 10.7717/peerj-cs.1351 (PMC10280579; doi:10.7717/peerj-cs.1351)
Supplement: Supplemental Information 5 — Each row contains two numbers. The first represents a hyperedge while the second represents a node. These are synthetic and were constructed using LFR benchmarks. They were used as proof of concept and as parameter-setting tools. [file peerj-cs-09-1351-s005.dat]

1	9
1	63
1	139
2	125
2	134
3	23
3	35
3	114
4	32
4	55
4	99
5	86
5	91
5	123
6	65
6	118
6	140
7	40
7	90
7	145
8	14
8	58
8	137
9	1
9	51
9	83
10	71
10	79
10	97
11	105
11	134
11	144
12	46
12	85
12	107
13	69
13	127
13	140
14	8
14	84
14	115
15	61
15	76
15	115
16	25
16	70
16	76
17	31
17	94
17	126
18	36
18	64
18	133
19	32
19	74
19	139
20	35
20	144
20	146
21	68
21	70
22	24
22	35
22	66
23	3
23	113
23	117
24	22
24	66
24	139
25	16
25	29
25	47
26	59
26	70
26	115
27	67
27	93
27	144
28	74
28	105
28	137
29	25
29	81
29	96
30	89
30	112
30	147
31	17
31	94
31	122
32	4
32	19
32	139
33	84
33	98
33	123
33	136
34	56
34	92
34	135
35	3
35	20
35	22
35	68
36	18
36	64
36	82
37	54
37	121
37	141
38	55
38	69
38	98
38	122
39	71
39	104
39	132
40	7
40	71
40	81
41	61
41	85
41	107
42	46
42	73
42	96
43	101
43	121
43	127
44	82
44	101
44	119
45	62
45	124
45	138
46	12
46	42
46	109
47	25
47	68
47	113
48	133
48	137
48	143
49	85
49	127
50	73
50	104
50	136
51	9
51	130
51	142
52	113
52	126
52	134
53	55
53	75
54	37
54	103
54	106
55	4
55	38
55	53
56	34
56	108
56	132
57	59
57	60
57	144
58	8
58	118
58	146
59	26
59	57
59	120
60	57
60	62
60	133
61	15
61	41
61	95
62	45
62	60
62	118
63	1
63	139
63	143
64	18
64	36
64	111
65	6
65	132
65	150
66	22
66	24
66	113
67	27
67	119
67	132
67	135
68	21
68	35
68	47
68	139
69	13
69	38
69	114
69	140
70	16
70	21
70	26
70	104
71	10
71	39
71	40
71	129
72	92
72	112
72	148
72	149
73	42
73	50
73	77
73	145
74	19
74	28
74	75
74	93
75	53
75	74
75	137
75	142
76	15
76	16
76	95
76	149
77	73
77	79
77	93
77	98
78	88
78	116
78	128
78	142
79	10
79	77
79	114
79	120
79	147
80	101
80	109
80	120
80	130
81	29
81	40
81	137
81	142
82	36
82	44
82	119
82	132
83	9
83	101
83	109
83	120
84	14
84	33
84	102
84	111
85	12
85	41
85	49
85	129
86	5
86	91
86	125
86	150
87	108
87	117
87	123
87	135
88	78
88	146
88	149
88	150
89	30
89	112
89	147
89	148
90	7
90	141
90	143
90	144
91	5
91	86
91	116
91	135
92	34
92	72
92	108
92	119
93	27
93	74
93	77
93	98
94	17
94	31
94	131
94	136
95	61
95	76
95	104
95	136
96	29
96	42
96	103
96	121
97	10
97	114
97	143
97	146
98	33
98	38
98	77
98	93
99	4
99	116
99	123
99	128
100	105
100	125
100	129
100	141
101	43
101	44
101	80
101	83
102	84
102	103
102	111
102	150
103	54
103	96
103	102
103	121
104	39
104	50
104	70
104	95
105	11
105	28
105	100
105	125
105	148
106	54
106	142
106	144
106	147
107	12
107	41
107	125
107	129
108	56
108	87
108	92
108	137
109	46
109	80
109	83
109	121
110	115
110	133
111	64
111	84
111	102
111	150
112	30
112	72
112	89
112	147
113	23
113	47
113	52
113	66
113	146
114	3
114	69
114	79
114	97
114	140
115	14
115	15
115	26
115	110
115	150
116	78
116	91
116	99
116	128
116	145
117	23
117	87
117	128
117	135
117	147
118	6
118	58
118	62
118	120
118	138
119	44
119	67
119	82
119	92
119	128
120	59
120	79
120	80
120	83
120	118
121	37
121	43
121	96
121	103
121	109
122	31
122	38
122	127
122	138
122	145
123	5
123	33
123	87
123	99
123	124
124	45
124	123
124	131
124	135
124	136
125	2
125	86
125	100
125	105
125	107
126	17
126	52
126	130
126	138
126	149
127	13
127	43
127	49
127	122
127	145
128	78
128	99
128	116
128	117
128	119
128	142
129	71
129	85
129	100
129	107
129	140
130	51
130	80
130	126
130	141
130	148
131	94
131	124
131	133
131	136
132	39
132	56
132	65
132	67
132	82
133	18
133	48
133	60
133	110
133	131
134	2
134	11
134	52
134	148
134	149
135	34
135	67
135	87
135	91
135	117
135	124
136	33
136	50
136	94
136	95
136	124
136	131
137	8
137	28
137	48
137	75
137	81
137	108
138	45
138	118
138	122
138	126
138	143
138	145
139	1
139	19
139	24
139	32
139	63
139	68
140	6
140	13
140	69
140	114
140	129
141	37
141	90
141	100
141	130
141	143
141	146
142	51
142	75
142	78
142	81
142	106
142	128
143	48
143	63
143	90
143	97
143	138
143	141
144	11
144	20
144	27
144	57
144	90
144	106
145	7
145	73
145	116
145	122
145	127
145	138
146	20
146	58
146	88
146	97
146	113
146	141
147	30
147	79
147	89
147	106
147	112
147	117
148	72
148	89
148	105
148	130
148	134
148	149
149	72
149	76
149	88
149	126
149	134
149	148
150	65
150	86
150	88
150	102
150	111
150	115
