# Supplementary material for: The critical node detection problem in hypergraphs using weighted node degree centrality
Source: PeerJ Comput Sci. 2023 May 3;9:e1351. doi: 10.7717/peerj-cs.1351 (PMC10280579; doi:10.7717/peerj-cs.1351)
Supplement: Supplemental Information 6 — Each row contains two numbers. The first represents a hyperedge while the second represents a node. These are synthetic and were constructed using LFR benchmarks. They were used as proof of concept and as parameter-setting tools. [file peerj-cs-09-1351-s006.dat]

1	54
1	133
1	145
2	28
2	95
2	140
3	104
3	141
3	142
4	87
4	107
4	129
5	53
5	59
5	143
6	109
6	111
7	15
7	30
7	101
8	16
8	86
8	131
9	13
9	110
9	124
10	89
10	98
10	113
11	48
11	95
11	115
12	47
12	96
12	149
13	9
13	90
13	114
14	93
14	94
15	7
15	67
15	140
16	8
16	140
17	21
17	34
17	143
18	56
18	133
18	137
19	25
19	92
19	126
20	96
20	140
20	144
21	17
21	80
22	36
22	64
22	105
23	43
23	91
23	114
24	125
24	143
24	147
25	19
25	37
25	132
26	52
26	112
26	131
27	86
27	90
27	127
28	2
28	115
28	131
29	69
29	104
29	136
30	7
30	106
30	130
31	56
31	83
31	133
32	103
32	122
32	137
33	36
33	40
33	150
34	17
34	38
34	120
35	65
35	76
35	121
36	22
36	33
36	150
37	25
37	49
37	140
38	34
38	94
38	132
39	115
40	33
40	75
40	127
41	85
41	93
41	106
42	69
42	120
43	23
43	57
43	98
44	64
45	118
45	142
45	148
46	58
46	118
46	138
47	12
47	60
47	146
48	11
48	54
48	95
49	37
49	78
49	116
50	64
50	136
50	139
51	74
51	109
51	130
51	135
52	26
52	102
52	134
53	5
53	101
53	141
54	1
54	48
54	95
55	70
55	72
55	150
56	18
56	31
56	133
57	43
57	103
57	149
58	46
58	80
58	148
59	5
59	82
59	101
60	47
60	79
60	116
61	94
61	108
61	117
61	121
62	124
62	139
62	150
63	128
63	133
63	136
64	22
64	44
64	50
65	35
65	66
65	122
66	65
66	76
66	144
67	15
67	109
67	137
68	82
68	101
68	132
69	29
69	42
69	79
70	55
70	112
70	131
71	99
71	137
71	141
72	55
72	104
72	112
73	77
73	102
74	51
74	83
74	126
75	40
75	106
75	127
76	35
76	66
76	87
77	73
77	102
78	49
78	135
78	147
79	60
79	69
79	116
80	21
80	58
80	117
81	85
81	110
81	111
82	59
82	68
82	139
83	31
83	74
83	88
84	117
84	123
84	146
85	41
85	81
85	93
86	8
86	27
86	127
87	4
87	76
87	105
87	121
88	83
88	135
88	138
88	147
89	10
89	100
89	111
89	139
90	13
90	27
90	121
90	146
91	23
91	92
91	104
91	126
92	19
92	91
92	126
92	129
93	14
93	41
93	85
93	94
94	14
94	38
94	61
94	93
95	2
95	11
95	48
95	54
96	12
96	20
96	130
96	149
97	111
97	124
97	139
97	149
98	10
98	43
98	142
98	150
99	71
99	116
99	141
99	145
100	89
100	110
100	135
100	145
101	7
101	53
101	59
101	68
102	52
102	73
102	77
102	115
103	32
103	57
103	105
103	122
104	3
104	29
104	72
104	91
105	22
105	87
105	103
105	108
106	30
106	41
106	75
106	120
107	4
107	110
107	129
107	137
108	61
108	105
108	113
108	121
109	6
109	51
109	67
109	128
110	9
110	81
110	100
110	107
111	6
111	81
111	89
111	97
112	26
112	70
112	72
112	144
113	10
113	108
113	120
113	122
113	125
114	13
114	23
114	130
114	145
115	11
115	28
115	39
115	102
116	49
116	60
116	79
116	99
116	138
117	61
117	80
117	84
117	146
118	45
118	46
118	136
118	148
119	122
119	124
119	136
119	144
119	148
120	34
120	42
120	106
120	113
120	143
121	35
121	61
121	87
121	90
121	108
122	32
122	65
122	103
122	113
122	119
123	84
123	127
123	128
123	134
123	146
124	9
124	62
124	97
124	119
124	139
125	24
125	113
125	143
125	145
125	147
126	19
126	74
126	91
126	92
126	148
127	27
127	40
127	75
127	86
127	123
128	63
128	109
128	123
128	134
128	149
129	4
129	92
129	107
129	141
129	142
130	30
130	51
130	96
130	114
130	149
131	8
131	26
131	28
131	70
131	144
132	25
132	38
132	68
132	137
132	143
133	1
133	18
133	31
133	56
133	63
134	52
134	123
134	128
134	144
134	146
135	51
135	78
135	88
135	100
135	138
135	147
136	29
136	50
136	63
136	118
136	119
136	148
137	18
137	32
137	67
137	71
137	107
137	132
138	46
138	88
138	116
138	135
138	145
138	147
139	50
139	62
139	82
139	89
139	97
139	124
140	2
140	15
140	16
140	20
140	37
141	3
141	53
141	71
141	99
141	129
141	142
142	3
142	45
142	98
142	129
142	141
142	150
143	5
143	17
143	24
143	120
143	125
143	132
144	20
144	66
144	112
144	119
144	131
144	134
145	1
145	99
145	100
145	114
145	125
145	138
146	47
146	84
146	90
146	117
146	123
146	134
147	24
147	78
147	88
147	125
147	135
147	138
148	45
148	58
148	118
148	119
148	126
148	136
149	12
149	57
149	96
149	97
149	128
149	130
150	33
150	36
150	55
150	62
150	98
150	142
