# Supplementary material for: The critical node detection problem in hypergraphs using weighted node degree centrality
Source: PeerJ Comput Sci. 2023 May 3;9:e1351. doi: 10.7717/peerj-cs.1351 (PMC10280579; doi:10.7717/peerj-cs.1351)
Supplement: Supplemental Information 7 — Each row contains two numbers. The first represents a hyperedge while the second represents a node. These are synthetic and were constructed using LFR benchmarks. They were used as proof of concept and as parameter-setting tools. [file peerj-cs-09-1351-s007.dat]

1	27
1	109
1	150
2	69
2	121
2	129
3	141
3	143
3	145
4	103
4	125
4	140
5	59
5	104
5	131
6	53
6	65
6	118
7	24
7	60
7	93
8	37
8	134
8	136
9	25
9	96
9	123
10	11
10	12
10	124
11	10
11	12
11	124
12	10
12	11
12	125
13	49
13	71
13	130
14	17
14	18
14	135
15	34
15	100
15	145
16	25
16	111
17	14
17	52
17	137
18	14
18	75
18	137
19	101
19	107
19	135
20	132
20	133
20	142
21	73
21	83
21	85
22	101
22	114
22	146
23	54
23	58
23	88
24	7
24	57
24	91
25	9
25	16
25	80
26	133
26	142
26	146
27	1
27	109
27	112
28	58
28	60
28	102
29	87
29	96
29	112
30	66
30	90
30	116
31	42
31	64
31	92
32	92
32	125
32	140
33	94
33	126
33	137
34	15
34	100
34	104
35	89
35	98
35	122
36	66
36	102
36	121
37	8
37	109
37	122
38	50
38	132
38	140
39	97
39	104
39	138
40	106
40	108
40	119
41	99
41	106
41	135
42	31
42	51
42	84
43	70
43	105
43	141
44	103
44	143
44	148
45	83
45	105
45	141
46	48
46	116
46	137
47	79
47	132
47	147
48	46
48	93
48	116
49	13
49	58
49	134
50	38
50	135
50	136
51	42
51	55
51	66
52	17
52	76
52	131
53	6
53	65
53	110
54	23
54	88
54	96
55	51
55	66
55	86
56	67
56	95
56	105
57	24
57	115
57	147
58	23
58	28
58	49
58	59
59	5
59	58
59	77
59	84
60	7
60	28
60	106
60	137
61	98
61	124
61	126
61	139
62	85
62	92
62	125
62	140
63	70
63	100
63	149
64	31
64	78
64	126
64	139
65	6
65	53
65	81
65	118
66	30
66	36
66	51
66	55
67	56
67	74
67	95
67	114
68	111
68	120
68	149
69	2
69	90
69	112
69	146
70	43
70	63
70	100
70	149
71	13
71	82
71	104
71	130
72	90
72	93
72	94
72	114
73	21
73	129
73	134
73	148
74	67
74	87
74	117
74	143
75	18
75	106
75	123
75	137
76	52
76	79
76	101
76	107
77	59
77	84
77	113
77	143
78	64
78	126
78	139
78	142
79	47
79	76
79	132
79	147
80	25
80	83
80	87
80	144
81	65
81	117
81	124
81	128
82	71
82	97
82	131
82	138
83	21
83	45
83	80
83	134
84	42
84	59
84	77
84	113
85	21
85	62
85	145
85	148
86	55
86	110
86	118
86	119
87	29
87	74
87	80
87	144
88	23
88	54
88	91
88	123
89	35
89	122
89	134
89	136
90	30
90	69
90	72
90	129
91	24
91	88
91	107
91	150
92	31
92	32
92	62
92	145
93	7
93	48
93	72
93	128
94	33
94	72
94	114
94	144
95	56
95	67
95	117
95	143
96	9
96	29
96	54
96	123
97	39
97	82
97	121
97	138
98	35
98	61
98	126
98	139
99	41
99	123
99	133
99	138
100	15
100	34
100	63
100	70
101	19
101	22
101	76
101	107
102	28
102	36
102	103
102	127
103	4
103	44
103	102
103	127
104	5
104	34
104	39
104	71
105	43
105	45
105	56
105	141
105	144
106	40
106	41
106	60
106	75
106	120
107	19
107	76
107	91
107	101
107	135
108	40
108	130
108	131
108	138
108	139
109	1
109	27
109	37
109	115
109	133
110	53
110	86
110	118
110	119
110	140
111	16
111	68
111	120
111	122
111	149
112	27
112	29
112	69
112	118
112	146
113	77
113	84
113	127
113	143
113	149
114	22
114	67
114	72
114	94
114	146
115	57
115	109
115	141
115	142
115	144
116	30
116	46
116	48
116	132
116	147
117	74
117	81
117	95
117	128
117	136
118	6
118	65
118	86
118	110
118	112
119	40
119	86
119	110
119	120
119	148
120	68
120	106
120	111
120	119
120	150
121	2
121	36
121	97
121	129
121	138
122	35
122	37
122	89
122	111
122	136
123	9
123	75
123	88
123	96
123	99
124	10
124	11
124	61
124	81
124	128
125	4
125	12
125	32
125	62
125	145
126	33
126	61
126	64
126	78
126	98
127	102
127	103
127	113
127	139
127	148
128	81
128	93
128	117
128	124
128	142
129	2
129	73
129	90
129	121
129	146
130	13
130	71
130	108
130	131
130	135
130	150
131	5
131	52
131	82
131	108
131	130
131	150
132	20
132	38
132	47
132	79
132	116
132	147
133	20
133	26
133	99
133	109
133	142
133	150
134	8
134	49
134	73
134	83
134	89
134	136
135	14
135	19
135	41
135	50
135	107
135	130
136	8
136	50
136	89
136	117
136	122
136	134
137	17
137	18
137	33
137	46
137	60
137	75
138	39
138	82
138	97
138	99
138	108
138	121
139	61
139	64
139	78
139	98
139	108
139	127
140	4
140	32
140	38
140	62
140	110
140	145
141	3
141	43
141	45
141	105
141	115
141	144
142	20
142	26
142	78
142	115
142	128
142	133
143	3
143	44
143	74
143	77
143	95
143	113
144	80
144	87
144	94
144	105
144	115
144	141
145	3
145	15
145	85
145	92
145	125
145	140
146	22
146	26
146	69
146	112
146	114
146	129
147	47
147	57
147	79
147	116
147	132
147	148
148	44
148	73
148	85
148	119
148	127
148	147
149	63
149	68
149	70
149	111
149	113
150	1
150	91
150	120
150	130
150	131
150	133
