# Supplementary material for: The critical node detection problem in hypergraphs using weighted node degree centrality
Source: PeerJ Comput Sci. 2023 May 3;9:e1351. doi: 10.7717/peerj-cs.1351 (PMC10280579; doi:10.7717/peerj-cs.1351)
Supplement: Supplemental Information 8 — Each row contains two numbers. The first represents a hyperedge while the second represents a node. These are synthetic and were constructed using LFR benchmarks. They were used as proof of concept and as parameter-setting tools. [file peerj-cs-09-1351-s008.dat]

1	9
1	93
1	148
2	101
2	107
2	125
3	40
3	49
3	110
4	94
4	142
5	82
5	98
5	113
6	56
6	94
6	131
7	14
7	109
7	122
8	102
8	103
8	150
9	1
9	64
10	88
10	98
10	141
11	37
11	100
11	117
12	79
12	130
12	137
13	95
13	131
13	144
14	7
14	32
14	149
15	111
15	116
15	140
16	52
16	112
16	139
17	32
17	69
17	81
18	135
18	138
18	147
19	75
19	132
19	146
20	34
20	66
20	136
21	53
21	77
21	141
22	73
22	147
23	34
23	130
23	141
24	45
24	91
24	104
25	44
25	57
25	73
26	28
26	31
26	135
27	52
27	106
27	112
28	26
28	126
28	135
29	31
29	106
29	123
30	97
30	144
30	147
31	26
31	29
31	141
32	14
32	17
32	81
33	68
33	129
33	145
34	20
34	23
34	141
35	72
35	105
35	120
36	121
36	143
36	148
37	11
37	89
37	117
38	91
38	104
38	150
39	47
39	114
39	149
40	3
40	49
41	55
41	86
41	105
42	65
42	108
42	140
43	70
43	110
43	134
44	25
44	57
44	117
45	24
45	104
45	132
46	54
46	101
46	125
47	39
47	65
47	82
48	96
48	115
48	128
49	3
49	40
49	110
50	93
50	106
50	112
51	53
51	81
51	142
52	16
52	27
52	112
53	21
53	51
53	77
54	46
54	101
54	125
55	41
55	59
55	105
56	6
56	91
56	108
57	25
57	44
57	117
58	71
58	131
58	133
59	55
59	80
59	143
60	86
60	129
60	135
61	78
61	132
61	146
62	88
62	90
62	122
63	72
63	73
63	118
64	9
64	123
64	129
65	42
65	47
65	82
66	20
66	105
66	137
67	71
67	76
67	94
67	108
68	33
68	127
68	128
68	145
69	17
69	81
69	124
69	133
70	43
70	110
70	129
70	134
71	58
71	67
71	124
71	133
72	35
72	63
72	118
72	150
73	22
73	25
73	63
73	118
74	93
74	115
74	123
74	148
75	19
75	78
75	132
75	146
76	67
76	94
76	124
76	148
77	21
77	53
77	82
77	113
78	61
78	75
78	132
78	146
79	12
79	130
79	137
79	139
80	59
80	85
80	121
80	143
81	17
81	32
81	51
81	69
82	5
82	47
82	65
82	77
83	119
83	130
83	137
83	139
84	87
84	89
84	126
85	80
85	90
85	98
85	131
86	41
86	60
86	99
86	105
87	84
87	89
88	10
88	62
88	95
88	122
89	37
89	84
89	87
89	126
90	62
90	85
90	122
90	126
91	24
91	38
91	56
91	104
92	96
92	99
92	124
92	133
93	1
93	50
93	74
93	148
94	4
94	6
94	67
94	76
95	13
95	88
95	141
95	144
96	48
96	92
96	116
96	145
97	30
97	115
97	136
97	147
98	5
98	10
98	85
98	113
99	86
99	92
99	135
99	145
100	11
100	114
100	117
100	120
101	2
101	46
101	54
101	107
101	125
102	8
102	103
102	109
102	142
102	150
103	8
103	102
103	109
103	133
103	150
104	24
104	38
104	45
104	91
104	139
105	35
105	41
105	55
105	66
105	86
106	27
106	29
106	50
106	112
106	123
107	2
107	101
107	111
107	125
107	140
108	42
108	56
108	67
108	124
108	133
109	7
109	102
109	103
109	142
109	150
110	3
110	43
110	49
110	70
110	129
111	15
111	107
111	116
111	138
111	140
112	16
112	27
112	50
112	52
112	106
113	5
113	77
113	98
113	118
114	39
114	100
114	120
114	131
114	149
115	48
115	74
115	97
115	138
115	144
116	15
116	96
116	111
116	127
116	140
117	11
117	37
117	44
117	57
117	100
118	63
118	72
118	73
118	113
118	121
119	83
119	121
119	127
119	137
119	143
120	35
120	100
120	114
120	128
120	149
121	36
121	80
121	118
121	119
121	143
122	7
122	62
122	88
122	90
122	131
123	29
123	64
123	74
123	106
123	146
124	69
124	71
124	76
124	92
124	108
125	2
125	46
125	54
125	101
125	107
126	28
126	84
126	89
126	90
126	135
127	68
127	116
127	119
127	130
127	140
127	145
128	48
128	68
128	120
128	134
128	136
128	149
129	33
129	60
129	64
129	70
129	110
129	134
130	12
130	23
130	79
130	83
130	127
130	139
131	6
131	13
131	58
131	85
131	114
131	122
132	19
132	45
132	61
132	75
132	78
132	146
133	58
133	69
133	71
133	92
133	103
133	108
134	43
134	70
134	128
134	129
134	145
134	149
135	18
135	26
135	28
135	60
135	99
135	126
136	20
136	97
136	128
136	138
136	144
136	147
137	12
137	66
137	79
137	83
137	119
137	139
138	18
138	111
138	115
138	136
138	144
138	147
139	16
139	79
139	83
139	104
139	130
139	137
140	15
140	42
140	107
140	111
140	116
140	127
141	10
141	21
141	23
141	31
141	34
141	95
142	4
142	51
142	102
142	109
142	150
143	36
143	59
143	80
143	119
143	121
143	148
144	13
144	30
144	95
144	115
144	136
144	138
145	33
145	68
145	96
145	99
145	127
145	134
146	19
146	61
146	75
146	78
146	123
146	132
147	18
147	22
147	30
147	97
147	136
147	138
148	1
148	36
148	74
148	76
148	93
148	143
149	14
149	39
149	114
149	120
149	128
149	134
150	8
150	38
150	72
150	102
150	103
150	109
150	142
